# Supplementary material for: Resistance to Water Diffusion in the Stratum Corneum Is Depth-Dependent
Source: PLoS One. 2015 Feb 11;10(2):e0117292. doi: 10.1371/journal.pone.0117292 (PMC4324936; doi:10.1371/journal.pone.0117292)
Supplement: S1 Dataset — This dataset contains the experimental data used in this paper. It includes water concentration profile and TEWL data on infants and adults [17], different skin sites [18], and before and after application of four oils [19]. (XLSX) [file pone.0117292.s001.xlsx]

## Sheet: InfantsAdults
Source reference:	Nikolovski et al. 2008 'Barrier function and water-holding and transport properties of infant stratum corneum are different from adults and continue to develop through the first year of life.' J Invest Dermatol 122:1235-1244
Data:	TEWL and water concentration (mass%) profiles on infants and adults
	Adults (means):
		Depth	Normalized depth	Water
		0	0	25.5386		N=	12
		2	0.0920387	27.3704		Age=	14-73 years
		4	0.184077	29.7799		Site=	volar forearm
		6	0.276116	33.5214		SC thickness=	21.73	um
		8	0.368155	37.2481		TEWL=	5	g/cm2/hr
		10	0.460193	41.664
		12	0.552232	46.0235
		14	0.644271	50.5367
		16	0.736309	54.5344
		18	0.828348	58.1552
		20	0.920387	61.098
		22	1.01243	63.3992
	Infants (means):
		Depth	Normalized depth	water
		0	0	29.5638		N=	12
		2	0.124261	30.7709		Age=	3-12 months
		4	0.248523	33.8496		Site=	volar forearm
		6	0.372784	37.9235		SC thickness=	16.09	um
		8	0.497045	43.1248		TEWL=	25	g/cm2/hr
		10	0.621307	48.4241
		12	0.745568	54.112
		14	0.869829	58.689
		16	0.994091	61.7115
		18	1.11835	63.9698
		20	1.24261	65.2195

## Sheet: Skin sites
Source reference:	Boireau-Adamezyk et al. 2014 'Age-dependent changes in stratum corneum barrier function.' Skin Reseach and Technology (epub ahead of print)
Data:	TEWL and water concentration (mass%) profiles on three skin sites
	Subject	1	1	1	2	2	2	4	4	4	5	5	5	6	6	6	7	7	7	8	8	8	17	17	17	19	19	19	20	20	20	9	9	9	10	10	10	11	11	11	12	12	12	13	13	13	14	14	14
	Site	Face	Exposed arm site	Protected arm site	Face	Exposed arm site	Protected arm site	Face	Exposed arm site	Protected arm site	Face	Exposed arm site	Protected arm site	Face	Exposed arm site	Protected arm site	Face	Exposed arm site	Protected arm site	Face	Exposed arm site	Protected arm site	Face	Exposed arm site	Protected arm site	Face	Exposed arm site	Protected arm site	Face	Exposed arm site	Protected arm site	Face	Exposed arm site	Protected arm site	Face	Exposed arm site	Protected arm site	Face	Exposed arm site	Protected arm site	Face	Exposed arm site	Protected arm site	Face	Exposed arm site	Protected arm site	Face	Exposed arm site	Protected arm site
	SC thickness	10.9137	14.7216	12.1409	12.8549	20.8489	18.4111	14.1435	15.9845	14.7086	12.7458	15.5859	14.376	12.0588	17.0877	11.9539	14.9225	19.6277	14.3094	11.0187	20.1377	14.9361	14.5185	18.7801	13.8105	10.464	18.3715	16.2986	11.1706	12.1588	12.4712	13.2537	13.1751	12.1756	11.7868	15.877	12.4479	14.6629	14.9652	14.9796	12.0333	14.6708	13.735	12.3158	19.247	17.0167	11.0612	18.5549	15.0373
	TEWL	14.8667	7.36667	9.6	13.65	7.05	8.68333	8.01667	7.76667	4.01667	11.8667	13.15	12.7333	17.7667	10.5833	8.48333	12.6667	8.73333	8.41667	16.2667	10.3	7.85	10.4833	7.58333	9	7.76667	4.78333	5.46667	10.8667	6.05	4.9	16.1667	9.56667	8.33333	12.4667	8.56667	6.55	11.5333	9.05	7.4	12.8667	9.65	6.5	8.56667	4.83333	5.3	8.31667	5.63333	8.06667
	Water average
	0	29.813	30.5389	35.2537	32.5259	25.4374	32.0238	34.4451	25.9654	17.0724	35.5329	35.8942	36.3982	*	24.138	40.4869	34.1936	24.6906	27.4291	40.2672	32.246	34.6255	33.4698	30.0869	34.1681	38.4244	28.9477	29.972	43.1997	30.5399	30.14	25.1389	25.8411	30.0503	37.5213	20.439	22.9541	32.328	32.4091	32.4047	33.1611	28.827	30.6739	32.978	32.2813	35.863	34.7051	26.681	29.0336
	2	29.1548	31.4943	36.2924	34.7212	26.511	31.2691	34.638	27.1169	20.4905	36.1383	34.3082	37.5863	34.789	26.2961	40.6969	36.107	24.3571	28.9574	39.2933	32.027	33.29	34.7592	30.1803	33.0679	37.8608	29.4711	30.4011	42.8863	30.2833	30.0161	29.7803	31.2622	32.8789	37.0861	21.8204	26.1919	34.3621	31.1736	32.7391	34.8157	29.0831	30.7542	32.6222	31.8789	34.887	32.9583	27.0131	28.7429
	4	37.5054	34.9047	39.6352	38.9569	28.1007	32.657	37.9847	30.8207	26.0885	39.1287	34.1043	40.014	37.6651	27.2701	43.4471	39.3919	26.0858	32.2428	42.978	32.7275	34.8831	38.2826	31.2773	34.3981	41.3613	31.0839	32.1635	46.3517	33.7221	33.5479	35.1407	36.1144	36.9319	40.9496	26.3643	31.952	37.5007	33.874	35.3889	38.0366	31.7368	32.9798	36.6362	33.548	35.9946	36.7939	28.9702	30.3878
	6	43.6419	39.2806	46.9296	44.612	30.3014	35.214	43.6959	35.3297	31.5621	44.6683	36.0096	44.8948	45.9297	30.4584	50.1196	45.1096	28.6788	37.2071	49.2592	34.0612	39.9425	43.0974	34.3407	38.0633	48.4262	33.4557	35.6114	51.8942	39.9637	38.7771	43.4174	41.9169	42.9531	48.0974	32.3943	38.9354	43.6789	39.2893	40.2851	45.4608	36.4719	38.5588	42.3242	37.186	39.88	43.863	32.666	35.1982
	8	49.9469	45.0654	53.1179	51.286	33.4871	39.4056	50.4565	40.5638	37.984	50.2554	40.2132	50.2413	53.071	34.9149	56.2058	51.0327	31.2345	43.1242	55.6294	36.3467	45.215	48.2179	38.2656	43.232	55.0756	37.4911	40.0887	57.5227	47.7832	46.5922	51.2019	48.0859	50.1876	54.6108	38.8213	46.5763	49.8118	45.7897	45.886	52.5246	42.1176	45.2699	49.8707	41.3036	45.8748	50.8004	36.8046	40.9896
	10	56.4763	50.708	57.494	56.856	37.0264	43.7832	56.9273	45.9289	44.8256	55.611	46.6733	55.5142	58.8477	40.0994	60.8674	56.9543	33.9336	49.1492	61.1609	40.0747	50.2291	53.086	42.6938	48.0636	61.0244	42.6079	44.8489	62.1288	54.6838	53.8607	57.114	54.3962	56.0176	60.0978	45.764	54.1087	54.7698	52.3559	50.4644	58.1959	48.3511	51.7886	57.0987	45.5565	51.9764	57.5356	41.5223	47.1722
	12	59.8327	55.506	61.1889	60.6259	40.256	47.847	61.181	51.8333	51.1748	59.6317	52.7257	59.7683	62.2002	45.8628	64.2559	62.0989	38.0244	54.3461	63.8253	43.9043	55.0195	57.7174	47.5835	52.1976	64.4427	47.2104	49.272	64.7915	59.535	58.7187	62.2898	58.8638	60.4042	63.5687	51.9859	59.0007	59.1392	57.1491	55.0158	63.0088	54.1569	57.2633	61.2856	49.5913	56.8654	61.4889	46.3858	53.2268
	14	62.3577	59.4086	63.4959	63.445	46.66	51.7612	63.6987	56.6888	56.2924	62.0093	57.6544	62.1515	64.4277	51.53	65.8768	64.9151	42.4203	58.7766	65.2252	47.796	59.3864	61.2476	53.001	55.932	66.0849	51.6429	54.2462	66.3172	62.7211	62.726	64.6947	61.9249	63.0796	65.8914	56.9451	62.4589	61.4047	60.5226	59.0019	64.6164	58.6279	60.9137	64.3597	53.108	60.249	63.4207	51.3526	57.9782
	16	64.3154	61.6465	65.2756	65.8014	50.2445	54.4299	65.4967	59.2147	58.9939	63.9899	61.1522	63.9483	66.2041	55.8321	67.1625	67.0476	46.5673	61.6046	66.2619	52.849	62.4856	63.728	57.7405	59.0167	67.0736	55.7506	58.0529	67.2223	64.4206	64.4456	66.5939	63.8311	64.8101	67.4143	60.0121	64.1899	63.4026	63.132	61.8357	66.0642	61.9309	63.68	66.2118	56.1315		64.579	55.58	61.0433
	18	65.5212	63.447	65.845	67.3647	53.2862	56.8216	66.5854	61.481	61.888	65.5512	63.2254	65.1233	67.6963	59.0872		67.8457	50.821	63.547	67.1973	56.9442	64.257	65.3558	61.0136	61.2914	67.6381	59.1946	59.6626	67.744	65.5613	65.7662	67.5091	65.1083	65.5483	68.2892	62.0923	65.5293	64.6637	65.3157	63.339	66.6874	63.9269	65.4576	67.7974	58.1162		65.5071	58.4942	62.3872
	20	66.5851	64.544		68.05	56.5662	58.5958	67.0391	63.0419	63.8041	66.9211	64.6716	66.0172	68.2726	61.2769		68.4054	53.9098	65.0064	67.9608	59.3023	65.5249	66.1432	63.3616	63.174	68.2508	60.9356	60.9458	68.2063	66.4467	66.6482	68.4303	65.8724		68.8849	63.665	66.4013	65.7143	66.0278	64.4523	67.1831	65.3511	66.8271	68.8714	60.5332		66.3578	60.8624	64.1149
	22
	24
														* extraordinary data point, excluded
[truncated: 12 more columns]

## Sheet: Oils
Source reference:	Stamatas et al. 2008 'Lipid uptake and skin occlusion following topical application of oils on adult and infant skin.' J Dermatol Sci 50:135-142
Data:	Water concentration (mass%) profiles before and 30 minutes after application of four oils
GROUP:	alm: almont oil		joj: jojoba oil		paraf: parafin oil		petr: petrolatum
	base: before application of oil
	30: 30 minutes after application of oil
Person 1
GROUP: almbase																GROUP: jojbase																GROUP: parafbase																GROUP: petrbase
depth	MEAN	standard dev.	measurement 1	measurement 2	measurement 3	measurement 4	measurement 5	measurement 6	measurement 7	measurement 8	measurement 9					depth	MEAN	Stand.Dev.	measurement 1	measurement 2	measurement 3	measurement 4	measurement 5	measurement 6	measurement 7	measurement 8						depth	MEAN	standard dev.	measurement 1	measurement 2	measurement 3	measurement 4	measurement 5	measurement 6	measurement 7	measurement 8						depth	MEAN
micron			mass-%	mass-%	mass-%	mass-%	mass-%	mass-%	mass-%	mass-%	mass-%					micron			mass-%	mass-%	mass-%	mass-%	mass-%	mass-%	mass-%	mass-%						micron		mass-%	mass-%	mass-%	mass-%	mass-%	mass-%	mass-%	mass-%	mass-%						micron
0	25.8272	3.27088	30.627	27.427		22.241	25.679	20.423	28.349	25.295	26.577					0	22.638	4.13194	26.99	26.517	15.617	25.447	21.618	18.076	21.797	25.042						0	17.0715	5.21269		13.348	12.552	9.7788	21.662	21.878	22.645	17.637						0	23.9324
2	25.8506	3.14238	30.417	27.055		23.135	25.425	20.923	28.067	23.648	28.135					2	23.6047	3.44335	25.857	27.847	16.983	25.497	23.396	20.31	24.263	24.685						2	21.731	2.18538		20.231	20.679	18.932	23.481	25.338	22.562	20.894						2	24.8712
4	27.2391	3.48725	32.253	29.084		24.1	27.746	22.157	29.525	23.841	29.207					4	24.6004	3.49238	25.826	29.202	18.636	27.035	25.316	20.244	25.907	24.637						4	24.1017	2.29787		25.361	22.678	22.104	27.401	26.579	22.806	21.783						4	26.421
6	29.8788	4.57132	36.396	32.036		25.091	30.557	25.329	34.858	24.398	30.365					6	26.7026	4.17106	28.77	32.989	21.864	29.11	28.232	20.143	27.485	25.028						6	26.7093	2.9714		28.593	25.426	24.537	31.41	28.24	26.35	22.409						6	29.1299
8	35.0983	5.28013	42.414	38.355		29.645	36.008	29.446	40.843	29.141	34.934					8	30.8429	4.20558	32.814	36.798	25.442	34.295	31.815	25.642	32.6	27.337						8	30.1709	3.21243		31.845	28.38	29	35.213	31.686	30.079	24.993						8	32.8797
10	41.2926	6.14098	50.547	44.56		35.451	41.961	36.054	48.278	33.962	39.528					10	36.9655	4.7182	39.828	42.715	30.929	40.601	40.069	31.227	38.003	32.352						10	34.3369	3.38186		35.117	33.77	33.714	39.008	35.286	35.669	27.794						10	37.7209
12	47.357	6.27536	56.638	50.345		41.433	48.688	42.258	54.693	39.682	45.119					12	43.0821	5.17262	46.255	48.624	36.384	46.709	47.915	37.335	43.952	37.483						12	39.5476	3.9946		39.217	39.827	39.499	45.583	39.542	41.14	32.025						12	42.2243
14	52.686	5.70237	60.426	55.718		47.477	55.563	47.396	58.838	45.388	50.682					14	48.5309	5.03848	51.094	53.664	41.673	52.746	52.897	43.45	49.946	42.777						14	44.6557	4.61833		44.212	44.982	45.417	52.274	43.889	45.401	36.415						14	46.5123
16	56.6196	4.79399	63.08	59.588		51.676	58.417	52.172	61.94	50.924	55.16					16	53.0195	4.81622	55.421	58.677	46.668	56.223	57.603	48.106	53.758	47.7						16	49.3427	3.94424		48.576	49.889	50.529	55.852	48.618	49.529	42.406						16	50.9787
18	59.6871	3.53899	64.453	62.792		55.226	60.505	55.995	62.722	56.239	59.565					18	56.3554	4.13886	58.362	61.038	50.057	58.778	60.376	52.74	57.392	52.1						18	53.5656	3.29409		52.257	53.738	55.541	59.301	53.224	52.323	48.575						18	54.8621
20	61.3558	2.73823	65.348	63.563		57.062	61.881	59.515	63.35	59.001	61.126					20	58.8259	3.71678	60.692	63.395	53.373	60.479	62.872	55.293	58.993	55.51						20	56.5716	2.91649		55.373	57.297	57.772	61.298	57.301	55.16	51.8						20	57.8074
22	62.6994	2.18812	65.703	64.329		58.295	63.121	62.234	63.632	61.616	62.665					22	60.5009	3.10936	61.37	65.265	56.298	61.871	63.434	57.814	60.43	57.525						22	59.2183	2.65331		57.876	59.734	59.659	63.235	60.891	58.435	54.698						22	59.8492
24	63.6709	1.84004	65.763	65.079		59.836	64.16	64.587	64.078	62.546	63.318					24	61.9023	2.96045	61.969	67.113	58.982	63.692	63.946	59.144	61.733	58.639						24	61.28	1.98245		59.606	61.863	62.076	63.81	62.401	61.407	57.797						24	61.3089
26	64.5337	1.50434	65.491	65.806		61.486	65.16	65.978	64.888	63.482	63.979					26	62.6561	2.83446	62.356	66.81	60.346	65.668	64.103	60.456	63.027	58.483						26	62.5913	1.67817		60.496	62.849	64.559	64.327	63.665	61.325	60.918						26	62.26
28	65.3267	1.60416	65.663	66.446		62.005	66.732	66.981	65.407	64.484	64.896					28	63.2261	2.32758	62.64	66.508	61.548	66.178	64.226	61.756	63.208	59.745						28	63.4149	1.75955		61.656	63.521	66.098	65.036	63.879	61.321	62.393						28	62.9462
30	65.9374	1.84071	66.336	67.046		62.125	68.413	66.962	65.28	65.527	65.81					30	63.7935	1.60222	62.642	66.209	61.868	66.159	64.108	63.056	63.299	63.007						30	64.3539	1.78727		63.105	64.304	67.52	65.754	64.001	62.107	63.686						30	63.3707
32	66.4575	1.52912	67.403	67.506		63.157	67.785	66.784	65.345	67.042	66.638					32	64.3689	1.3943	62.977	65.915	62.319	66.144	64.185	64.109	63.738	65.564						32	64.7816	1.67415		63.479	65.116	67.774	66.073	63.732	63.05	64.247						32	63.8356
34	66.987	1.46202	68.916	67.848		64.508	66.717	66.183	65.837	68.435	67.452					34	65.2561	1.22395	64.206	66.105	63.483	66.131	65.632	65.159	64.206	67.127						34	65.0991	1.72394		62.687	64.803	67.883	66.376	63.628	65.591	64.726						34	64.466
36	67.2331	1.51029	69.868	67.763		65.316	66.742	65.764	66.244	68.432	67.736					36	65.7343	1.19931	64.888	66.307	64.346	65.695	67.121	65.725	64.296	67.496						36	65.5519	1.76633		63.023	64.181	66.84	66.834	64.222	67.84	65.923						36	65.0796
38	67.0766	1.79828	70.187			65.932	66.976	65.827	66.461							38	65.7683	1.85052	64.091	67.665	63.563	65.106	68.903	66.283	64.355	66.18						38	66.3716	1.2092		64.578		65.654	67.299		67.129	67.198						38	65.4802
40																40																40																40
42																42																42																42
44																44																44																44
46																46																46																46
SC thickness	17.3946	2.82175	14	16.7511		17.1988	16.7746	23.0426	14.4917	19.0914	17.8065					SC thickness	19.1239	1.6929	18.0389	19.5358	22.6198	19.9031	16.9178	19.0307	18.7567	18.1883						SC thickness	21.6701	1.68673		21.3123	22.5571	23.2371	18.3199	22.3994	20.9822	22.8829						SC thickness	19.9002
GROUP: alm30																GROUP: joj30																GROUP: paraf30																GROUP: petro30
depth	MEAN	standard dev.	measurement 1	measurement 2	measurement 3	measurement 4	measurement 5	measurement 6	measurement 7	measurement 8	measurement 9	measurement 10	measurement 11			depth	MEAN	standard dev.	measurement 1	measurement 2	measurement 3	measurement 4	measurement 5	measurement 6	measurement 7	measurement 8	measurement 9	measurement 10	measurement 11	measurement 12		depth	MEAN	standard dev.	measurement 1	measurement 2	measurement 3	measurement 4	measurement 5	measurement 6	measurement 7	measurement 8	measurement 9	measurement 10	measurement 11			depth	MEAN
micron			mass-%	mass-%	mass-%	mass-%	mass-%	mass-%	mass-%	mass-%	mass-%	mass-%	mass-%			micron			mass-%	mass-%	mass-%	mass-%	mass-%	mass-%	mass-%	mass-%	mass-%	mass-%	mass-%	mass-%		micron			mass-%	mass-%	mass-%	mass-%	mass-%	mass-%	mass-%	mass-%	mass-%	mass-%	mass-%			micron
0	19.2662	5.62474	21.934	27.202	10.192	17.171	12.343		24.795	18.544	14.593	22.982	22.906			0	19.9303	6.20772	22.662		14.39	21.179	25.837	27.39	13.399	14.893	25.151	19.319	26.1	8.9131		0	14.3089	9.33393	21.261	19.809	-0.73453		18.414		3.8167		27.339	12.146	12.42			0	7.67444
2	20.4049	5.35056	24.09	26.751	12.918	18.691	11.645		25.834	20.08	16.512	24.386	23.142			2	21.5566	4.54265	23.091		17.042	21.287	25.995	26.803	16.166	19.187	26.353	20.127	26.64	14.432		2	17.2335	6.3449	22.104	17.625	9.7926		22.91		10.186		27.184	13.267	14.799			2	13.839
4	22.8197	5.11614	25.875	30.581	17.215	21.291	13.865		26.817	21.917	18.806	25.922	25.908			4	24.0795	3.38511	25.175		20.494	23.476	27.63	27.828	19.763	21.983	28.539	22.794	27.37	19.823		4	19.8526	5.58382	24.918	21.248	14.737		23.589		12.006		28.12	15.449	18.754			4	19.9765
6	27.2531	4.50239	29.654	34.614	21.721	25.812	20.033		30.326	28.156	23.226	30.257	28.732			6	27.5622	2.95146	27.439		24.713	27.143	30.425	31.321	24.716	23.8	32.819	27.475	28.244	25.089		6	23.5089	5.19266	28.566	25.274	18.919		25.529		15.123		30.955	20.501	23.204			6	26.486
8	32.5126	3.80498	34.414	38.163	27.22	30.983	27.825		34.818	34.752	27.787	35.359	33.805			8	32.6063	2.58254	32.515		29.989	31.984	34.524	35.715	30.056	28.704	37.492	33.084	32.087	32.519		8	28.1599	4.95105	33.255	28.866	23.831		30.877		19.592		34.299	25.496	29.063			8	32.0892
10	38.3287	3.16309	39.888	41.689	32.777	37.31	37.814		39.579	41.003	33.144	41.211	38.872			10	38.8376	2.5392	37.552		36.282	37.656	39.646	41.49	36.028	35.622	43.001	39.699	38.168	42.07		10	32.9502	4.96654	38.106	32.428	28.842		36.304		24.221		38.529	30.339	34.833			10	36.1595
12	44.2549	3.26375	45.714	46.806	38.614	43.654	46.509		44.445	47.226	38.624	47.268	43.689			12	44.6438	2.65871	41.962		43.018	42.605	44.708	47.114	41.891	42.34	48.616	45.926	43.829	49.073		12	38.1081	5.05162	43.158	38.061	33.905		41.946		29.019		43.126	35.297	40.353			12	40.2635
14	50.04	3.24182	52.233	51.998	44.468	50.031	53.451		49.706	52.328	44.792	52.877	48.516			14	50.1138	2.67565	46.366		50.18	47.04	49.722	52.505	47.575	48.925	54.455	51.733	49.172	53.579		14	43.4669	5.33533	48.472	43.838	38.975		47.59		33.642		48.361	40.564	46.293			14	44.5003
16	55.4884	3.08426	59.093	56.035	50.402	55.384	58.585		55.12	57.339	50.79	58.364	53.772			16	54.8464	2.71933	50.694		56.846	51.301	53.931	56.823	52.713	53.951	59.339	56.459	53.889	57.364		16	48.9898	5.77375	54.111	49.544	44.33		53.238		38.084		53.309	45.87	53.432			16	48.7293
18	59.2394	2.12507	62.472	60.019	55.817	58.919	61.272		59.028	59.507	55.821	60.568	58.971			18	58.7459	2.56496	55.032		63.035	55.438	57.507	59.499	56.958	57.957	62.193	60.014	58.132	60.44		18	54.092	5.63348	58.096	55.245	49.722		58.474		43.112		57.759	51.279	59.049			18	52.9272
20	61.7404	1.43858	64.137	61.784	58.785	61.648	63.083		62.35	61.445	60.388	61.874	61.91			20	61.4904	2.29662	59.525		66.456	58.528	60.039	61.492	59.981	60.495	64.243	62.19	60.748	62.697		20	57.644	4.48928	60.019	57.57	54.505		62.598		48.75		61.187	56.186	60.337			20	56.2503
22	63.4972	1.28541	65.621	63.445	61.407	62.946	63.71		64.846	62.868	62.328	62.97	64.831			22	62.9998	1.85406	63.888		67.217	60.874	61.751	62.44	61.011	62.074	64.584	62.872	62.136	64.151		22	60.6181	3.61225	61.974	59.66	59.205		66.251		53.677		62.836	59.735	61.607			22	58.6172
24	64.8154	1.62021	67.015	63.977	62.398	63.948	64.415		67.022	64.248	64.082	64.009	67.04			24	64.0804	1.67165	66.209		67.151	62.631	63.078	63.063	61.848	63.328	64.89	63.614	63.31	65.762		24	62.9855	3.11925	63.969	61.557	61.152		68.631		57.863		64.883	63.004	62.825			24	60.4812
26	65.8299	1.97161	68.17	64.455	63.276	64.423	65.226		68.129	64.701	64.776	65.988	69.155			26	64.9169	1.81071	68.397		66.291	63.97	64.103	63.188	62.37	64.37	65.125	64.422	64.323	67.527		26	64.8605	2.93015	65.015	63.44	62.724		70.05		60.685		67.624	65.516	63.83			26	61.3748
28	66.4375	1.89855	69.208	65.92	63.625	64.723	65.787		68.819	65.079	65.375	68.224	67.615			28	65.6209	1.62012	68.524		65.638	64.881	65.574	63.726	63.112	66.028	65.447	64.946	65.741	68.213		28	65.5551	2.48326	64.879	64.094	64.215		68.872		62.089		68.967	67.094	64.231			28	62.1708
30	66.6133	2.03889	68.891	67.432	63.916	64.711	66.009		68.325	65.052	65.431	70.257	66.109			30	66.391	1.51774	68.614		65.183	65.487	67.395	64.895	64.216	68.089	65.954	65.162	67.465	67.841		30	65.5984	1.68622	65.116	64.662	65.695		67.853		62.976		67.881	66.15	64.454			30	62.8277
32	66.7361	2.38949	67.908	68.343	63.93	64.8	66.205		67.369	64.993	65.622	72.235	65.956			32	66.6635	1.31388	68.127		65.127	65.781	68.043	65.788	65.111	68.185	66.226	65.346	68.061	67.504		32	65.7185	1.38502	65.816	66.508	66.24		67.265		63.324		67.082	65.343	64.17			32	63.5178
34	66.8511	2.32701	67.456	69.226	63.988	65.068	66.366		67.435	64.708	66.581	71.857	65.826			34	66.5655	0.950763	67.724		65.453	65.852	67.77	66.258	65.665	66.998	65.998	65.496	67.806	67.2		34	66.0303	1.5689	66.627	68.443	66.658		66.812		63.9		66.783	64.908	64.111			34	64.2397
36	66.9197	1.95139	67.265	68.425	64.257	65.631	66.491		67.898	64.406	67.409	70.834	66.581			36	66.8484	0.882995	68.643		65.949	66.079	67.555	66.617	66.709	67.176	65.959	65.858	67.139	67.648		36	66.1825	1.27549	67.575	67.695	66.474		66.726		64.713		66.816	64.773	64.688			36	64.822
38	67.4835	1.77154	67.228	67.544	64.619	66.718	66.568		68.531	67.173	67.488	71.646	67.32			38	67.3835	1.17589	69.444		66.608	66.415	67.387	66.806	68.551	68.246	66.32	66.448	66.161	68.833		38	66.4165	1.24378	68.633	66.76	66.209		66.741		65.045		67.426	65.446	65.072			38	65.2085
40	68.2131	2.0988	67.267	67.507	65.419	67.554	66.952		69.229	70.188	67.61	72.96	67.445			40	67.5875	1.22438	68.387		67.226	66.951	67.332	66.942	69.21	68.784	66.469	67.094	65.563	69.505		40	66.7078	1.68914	69.829	67.142	65.883		67.028		64.877		68.116	65.878	64.909			40	65.5442
42	68.4773	1.67656	68.104	67.509	66.194	67.943	67.753		69.162	70.66	67.971	71.921	67.556			42	67.538	1.20041	67.305		67.805	67.629	67.367	67	67.94	68.976	66.167	67.801	65.254	69.674		42	66.8229	1.90521	69.947	67.615	65.55		67.091		64.858		68.944	65.652	64.926			42	65.8712
44	68.7166	1.55603	69.333	67.733	66.845				68.797	70.927		70.237	67.144			44	67.6886	1.54303	65.825		67.521	68.971	68.065	67.325	67.21	70.072	66.254	68.1	65.353	69.879		44	66.4525	1.33361	68.723	67.047	65.953		66.544		64.992				65.456			44	65.93
46	67.967			67.967												46	68.466	1.95782			66.407	70.784	69.285	68.06	67.362	71.759	67.168	67.957	65.761	70.117		46	66.4325	0.0360624		66.407	66.458											46	65.8142
SC thickness	19.0025	1.91994	18.8083	18.4969	20.2101	18.4306	16.6697		21.6699	18.6229	20.2252	15.5927	21.2989			SC thickness	19.4567	2.20375	23.9183		18.2385	21.7591	19.8253	16.8636	17.9317	18.8364	17.1393	17.847	20.3034	21.3608		SC thickness	21.6552	2.60372	18.8156	19.3593	23.1735		21.215		25.653		22.8429	23.6982	18.4843			SC thickness	21.0605
Person 2
GROUP: almbase																GROUP: jojbase																GROUP: parafbase																GROUP: petrbase
depth	MEAN	standard dev.	measurement 1	measurement 2	measurement 3	measurement 4	measurement 5	measurement 6	measurement 7	measurement 8	measurement 9	measurement 10	measurement 11			depth	MEAN	Stand.Dev.	measurement 1	measurement 2	measurement 3	measurement 4	measurement 5	measurement 6	measurement 7	measurement 8	measurement 9	measurement 10	measurement 11	measurement 12		depth	MEAN	stand.dev.	measurement 1	measurement 2	measurement 3	measurement 4	measurement 5	measurement 6	measurement 7	measurement 8	measurement 9					depth	MEAN
micron																micron																micron																micron
0	31.978	5.06543	25.235	30.177	38.424	31.82	34.018	31.466	25.81		38.874	39.273	30.87			0	33.6388	3.44144	34.002	31.158	35.711	33.606	34.986	36.424	32.875	26.137	37.85	31.637	38.851	40.907		0	29.2337	3.41731	27.125	29.501	33.342	30.846	26.643	27.945	27.689	37.199	30.687					0	35.975
2	31.5489	4.98348	24.256	29.763	37.309	30.072	33.761	31.978	27.283		37.969	39.654	29.306			2	32.1917	3.25872	32.358	31.234	33.838	31.437	33.454	33.004	31.611	25.195	37.594	30.766	39.211	39.114		2	30.1632	5.15736	29.01	31.376	34.736	31.86	26.41	27.587	29.313	38.856	31.978					2	34.2606
4	34.1095	5.03333	25.758	33.105	39.373	33.053	36.111	34.677	30.737		40.062	42.874	31.918			4	34.2748	4.75107	37.231	31.996	36.922	35.002	36.458	35.139	31.198	24.016	40.511	33.001	39.889	41.969		4	32.6045	5.60463	31.023	33.381	40.127	33.963	27.401	29.732	31.708	41.369	34.893					4	36.1153
6	39.6541	5.54572	30.24	40.517	45.323	36.284	40.406	39.542	38.709		46.212	49.297	36.405			6	37.9672	5.33539	42.159	36.502	40.951	39.699	41.546	37.495	30.885	28.268	44.2	36.076	47.173	48.052		6	38.005	5.29172	35.744	39.297	46.251	40.249	32.348	34.141	36.544	47.53	40.227					6	40.7483
8	47.297	4.37111	40.132	47.874	51.117	44.59	48.565	48.099	46.164		51.835	54.908	43.115			8	44.4813	6.05334	47.961	41.652	48.528	47.716	48.645	44.021	35.525	34.632	51.652	44.307	55.192	53.986		8	44.1673	4.77365	40.456	45.418	53.237	47.681	38.91	39.302	41.622	53.299	47.5					8	46.9941
10	54.2066	3.0724	49.182	55.173	56.721	53.165	55.209	55.016	52.443		56.744	59.604	50.825			10	51.7198	6.47167	53.647	50.311	56.781	56.389	56.668	50.491	40.746	42.128	58.317	52.134	59.897	59.816		10	49.8192	4.07718	44.96	51.934	58.246	53.53	45.101	45.144	47.465	57.402	53.36					10	53.5668
12	58.8876	2.08198	56.7	60.098	60.699	57.271	58.845	59.142	57.787		60.559	62.672	55.964			12	56.7267	5.25702	57.515	58.14	60.459	60.337	60.768	55.901	46.211	50.064	61.145	57.477	64.235	63.17		12	54.802	3.31716	49.405	58.471	60.937	58.945	51.14	49.914	52.847	61.082	58.085					12	58.1697
14	61.9594	1.11534	61.992	62.452	62.691	61.142	61.588	61.914	61.002		62.894	63.904	59.95			14	60.4904	4.09267	61.256	61.444	63.265	63.35	63.063	61.093	51.706	55.684	63.553	62.323	66.318	64.803		14	57.6873	2.50987	52.581	61.084	62.841	61.108	54.795	53.715	56.771	62.958	60.981					14	61.3922
16	63.3261	0.896722	63.241	64.11	64.072	62.59	62.558	62.38	63.423		64.235	64.616	62.088			16	62.5504	2.90945	63.003	64.06	64.352	64.869	64.48	62.128	55.749	60.404	63.909	64.116	68.151	66.667		16	60.0167	2.10236	55.786	63.49	63.823	62.381	57.476	57.144	60.165	64.876	62.411					16	63.5013
18	64.114	0.616263	64.284	65.015	64.706	63.91	63.628	63.104	64.035		64.23	64.741	63.395			18	63.7854	1.94714	64.636	62.922	65.112	66.093	65.492	63.148	59.622	62.82	64.224	65.873	69.478	68.692		18	61.8915	2.14562	59.613	64.145	64.541	63.226	59.588	60.236	61.884	66.967	63.43					18	64.7691
20	64.7156	0.448438	64.952	65.272	65.291	64.308	64.895	64.267	64.592		64.148	64.942	65.347			20	64.4112	1.98329	64.495	62.163	65.734	66.86	66.932	63.895	60.943	64.341	64.338	67.412	70.748	69.286		20	63.4182	2.23676	63.301	64.709	64.95	63.953	61.468	62.128	63.477	68.833	64.119					20	65.4896
22	65.0258	0.950753	65.155	64.827	65.818	64.657	65.59	65.173	65.025		63.961	65.228	67.588			22	65.2759	2.04633	64.509	63.464	66.328	67.537	68.567	64.606	61.965	66.017	64.49	68.751	69.695	68.884		22	64.1533	1.8861	64.063	65.847	65.755	63.895	62.424	62.936	64.675	69.74	64.736					22	65.831
24	65.0853	1.22722	64.515	64.736	66.431	64.881	65.149	65.639	65.188		64.143	65.702	68.438			24	66.1653	2.11148	66.941	64.582	67.256	67.666	69.257	64.627	62.575	67.753	64.831	68.864	68.383	68.458		24	64.859	2.25663	64.748	67.016	67.024	63.622	63.002	63.742	65.64	70.189	65.295					24	66.1547
26	65.2331	1.35901	64.155	65.028	67.147	65.097	65.102	65.779	64.731		64.826	66.389	68.664			26	66.7062	2.29267	69.184	64.708	68.246	67.687	69.513	64.641	63.137	67.978	65.262	68.865	68.113	68.013		26	65.19	2.12462	63.805	66.865	67.467	65.925	62.53	64.548	65.866	68.687	65.59					26	66.5259
28	65.5192	1.3773	64.304	65.311	68.078	65.218	65.835	65.363	64.506		65.539	66.574	68.38			28	66.6621	2.11757	68.461	65.112	68.867	67.556	68.803	64.522	62.892	67.617	66.129	68.176	67.959	67.851		28	65.3603	1.86872	62.913	66.644	66.942	68.934	61.629	65.1	65.976	67.452	65.675					28	66.7469
30	65.9715	1.43847	64.639	65.583	69.27	65.334	66.536	65.31	64.808		66.292	66.193	67.868			30	66.7317	2.02693	67.779	67.039	69.418	67.394	67.649	64.431	62.551	67.3	67.024	67.771	68.467	67.884		30	65.6485	1.64418	63.131	66.568	66.886	69.434	62.449	65.423	65.722	67.356	66.407					30	66.8233
32	66.5106	1.4828	65.311	65.872	69.95	66.03	67.174	65.876	65.05		66.822	65.94	68.12			32	67.217	1.74028	67.75	68.664	69.625	66.998	67.837	64.87	64.156	67.002	68.051	69.112	69.047	67.84		32	65.9927	1.99936	63.416	66.499	67.381	69.246	63.973	65.441	65.655	67.451	67.656					32	67
34	66.9134	1.4844	65.735	66.18	70.005	66.756	67.789	66.637	65.155		67.05	65.83	68.715			34	67.6278	1.4525	67.686	68.647	69.767	66.556	68.643	65.304	65.989	67.449	68.609	70.441	69.645	67.741		34	66.802	2.35953	65.147	69.059	67.581	68.586	65.255	65.184	66.18	68.365	68.519					34	66.9609
36	67.351	1.38054	65.707	66.787	69.846	67.31	68.355	67.729	65.444		67.63	66.321	68.763			36	67.7396	1.62455	67.099	68.661	70.976	67.331	68.8	65.644	66.08	68.187	66.878	71.699	70.245	68.22		36	67.517	2.76505	66.836	71.758	67.432	67.796	66.438	64.842	66.583	69.051	69.071					36	67.2927
38	67.891	1.14453	65.954	67.718	69.426	67.855	68.947	68.391	66.148		68.689	67.487	68.565			38	67.98	2.24944	66.545	68.841	72.388	68.347	68.658	66.008	65.967	69.691	65.375	72.807	70.225	69.101		38	67.6463	1.78499	67.655	72.984	67.127	66.993	66.695	64.424	66.601	68.763	69.048					38	67.8711
40	68.2717	1.0622	66.701	68.167	69.431	67.997	69.59	68.321	66.55		69.417	68.078	68.73			40	68.2961	2.65097	66.526	68.926	72.836	68.112	69.399	66.835	65.553	71.492	64.986	72.992	70.137	69.342		40			68.458	74.132	66.64	66.186	66.574	64.388	66.387	68.78	68.565					40	68.0966
42	68.6411	1.26048	67.648	68.095	69.955	68.118	70.554	68.8	66.262		69.697	68.02	69.058			42	68.3983	2.89365	66.586	68.491	73.099	67.629	70.544	67.693	65.105	71.754	64.684	73.408	70.314	69.138		42			68.938		66.916	66.764	67.115	64.697	65.438	70.093	68.353					42	68.251
44	70.0106	1.40604	68.957	68.25	71.555	69.104	72.156	70.213			69.839	68.001	70.224			44	68.2505	2.20184	67.88	68.374		67.741	70.648	69.143	65.99	71.418	64.81	75.242	70.52	69.109		44					68.087	67.722	67.926				68.36					44	68.6166
46	70.7622	2.34572		68.653	74.468	70.136					69.792	68.026	71.767			46				69.989		67.97	70.273		67.031					69.2		46					0.54458	0.56773	0.42068				0.54751					46	68.183
SC thickness	14.115	2.95377	12.7267	13.1831	14.4633	12.8238	14.3862	13.1886	14.7789		10.1641	13.7807	21.6545			SC thickness	15.6227	4.1279	23.3806	10.7171	10.6895	17.3832	21.2373	12.7398	16.9689	17.8422	10.3086	15.0622	15.0159	16.1269		SC thickness	16.8656	4.42448	19.1838	11.161	23.8629	10.8034	16.7777	19.86	18.9202	18.4945	12.7268					SC thickness	14.2265
GROUP: alm30																GROUP: joj30																GROUP: paraf30																GROUP: petro30
depth	MEAN	standard dev.	measurement 1	measurement 2	measurement 3	measurement 4	measurement 5	measurement 6	measurement 7	measurement 8	measurement 9	measurement 10	measurement 11			depth	MEAN	standard dev.	measurement 1	measurement 2	measurement 3	measurement 4	measurement 5	measurement 6	measurement 7	measurement 8	measurement 9	measurement 10	measurement 11			depth	MEAN	standard dev.	measurement 1	measurement 2	measurement 3	measurement 4	measurement 5	measurement 6	measurement 7	measurement 8	measurement 9	measurement 10	measurement 11	measurement 12		depth	MEAN
micron																micron																micron																micron
0	30.1994	5.16036	32.063	26.002	25.311	34.129	28.136	28.906	28.085	21.992	40.473	33.295	33.801			0	22.6	9.80834	23.871	10.387	26.525	31.746	35.677	21.977	20.113	20.054	36.956	6.3868	14.907			0	21.6537	8.64762	24.879	27.384	21.487	6.5631	11.288	15.389	28.903	10.196	25.394	25.923	29.506	32.932		0	24.262
2	30.1038	5.99947	33.701	25.059	25.549	35.971	27.306	29.435	25.963	19.814	40.328	34.174	33.842			2	22.2589	10.2093	22.184	10.243	24.656	32.941	37.609	22.256	17.357	20.558	36.48	6.651	13.913			2	21.378	8.77264	24.535	25.128	19.896	6.4598	9.8982	15.148	29.562	11.331	23.697	27.577	30.179	33.125		2	23.0914
4	32.5843	5.49538	35.855	29.549	26.66	38.054	30.6	30.33	29.393	23.723	42.412	36.389	35.462			4	23.4276	11.1366	23.839	11.615	27.034	35.932	39.747	22.893	15.85	21.203	38.769	6.6722	14.149			4	23.009	8.96037	24.977	28.216	22.988	6.6617	11.208	18.116	30.184	12.583	24.652	30.813	31.424	34.285		4	26.3257
6	39.0017	6.22867	44.866	43.291	30.324	45.788	34.075	35.351	33.208	32.224	48.543	40.876	40.473			6	28.7494	12.3909	29.043	17.418	33.92	42.446	46.833	27.142	18.642	27.332	45.385	9.0734	19.009			6	27.3257	9.50584	27.961	32.449	26.784	10.917	14.281	21.183	31.9	19.541	26.56	41.776	36.621	37.935		6	31.6134
8	46.2555	6.89518	53.535	53.485	34.686	53.788	41.382	41.099	40.784	40.779	54.159	46.241	48.873			8	34.7158	13.7203	37.899	23.235	41.063	50.399	53.834	31.769	22.284	33.455	51.771	11.769	24.396			8	32.9735	10.6759	32.375	40.863	33.005	15.343	17.951	24.382	35.604	26.483	32.966	51.66	42.746	42.304		8	37.9684
10	52.6129	5.23713	57.635	57.639	43.64	57.913	48.658	47.642	48.622	49.374	58.839	53.098	55.682			10	41.9228	13.3662	50.633	29.092	48.481	56.114	58.828	40.229	28.85	39.356	57.798	20.008	31.762			10	38.6756	10.9327	37.261	48.666	39.528	22.029	22.011	28.126	41.056	32.675	39.422	56.273	48.54	48.52		10	44.6985
12	58.1606	3.48288	61.542	60.962	53.851	61.855	55.273	54.325	54.314	55.694	62.421	58.631	60.899			12	48.4978	12.3469	58.591	35.719	54.817	60.916	63.675	48.429	35.666	45.281	62.28	28.931	39.171			12	44.6078	10.9255	42.411	54.237	47.089	28.607	26.845	32.605	49.682	38.899	46.115	60.369	54.257	54.178		12	51.0456
14	61.7533	1.87949	62.882	62.873	58.778	63.608	61.639	59.521	59.857	60.296	64.009	61.907	63.916			14	54.1374	9.12591	61.476	44.6	60.004	63.052	64.975	53.988	43.343	52.169	64.344	40.82	46.74			14	49.9834	10.4771	48.016	59.123	54.024	33.761	32.183	37.239	56.573	46.735	52.481	61.938	59.329	58.399		14	55.9968
16	64.0704	0.999367	64.154	64.566	62.258	65.258	62.724	64.454	64.179	62.963	65.242	64.243	64.733			16	59.1638	5.88194	63.648	52.329	62.955	64.099	66.27	59.23	50.662	58.945	66.108	53.075	53.481			16	54.5319	9.64869	53.877	61.505	58.806	38.759	37.664	42.082	60.312	54.53	57.309	63.434	64.25	61.855		16	59.4002
18	65.3385	1.42506	64.502	65.889	63.722	67.079	63.793	65.066	68.415	64.171	65.826	64.976	65.284			18	61.7554	4.098	65.062	56.691	63.53	64.242	67.437	61.256	56.751	61.367	67.4	58.469	57.104			18	57.9462	8.78097	57.827	63.602	62.633	41.692	43.238	46.953	63.028	60.327	61.49	64.572	66.648	63.344		18	62.2702
20	65.8568	1.27235	64.903	66.98	64.634	68.909	64.535	64.916	66.231	65.555	66.365	65.83	65.567			20	63.9227	2.75493	65.998	60.393	63.928	64.015	68.563	63.252	61.717	63.745	68.211	63.015	60.313			20	60.4096	7.66085	60.701	64.659	63.174	44.72	48.508	51.86	63.885	66.007	62.63	65.758	68.455	64.558		20	63.8668
22	66.3275	1.57366	66.018	67.677	65.237	69.662	65.26	65.579	63.6	67.072	66.819	66.889	65.79			22	64.4771	2.49757	66.426	62.171	64.138	64.325	68.709	64.938	62.819	64.409	68.27	61.079	61.964			22	62.0613	5.94459	62.015	65.525	63.911	49.017	53.581	56.112	64.571	65.958	63.703	67.181	68.096	65.066		22	65.1703
24	66.8175	1.60959	67.04	67.821	65.756	70.363	65.606	66.385	64.059	67.144	67.06	67.806	65.953			24	64.9214	2.82095	66.765	63.868	64.636	64.856	68.858	66.598	63.785	65.059	68.02	58.342	63.348			24	63.3075	4.47704	62.453	65.696	65.327	53.197	57.255	59.478	64.946	65.892	64.456	68.438	67.23	65.322		24	65.7456
26	66.734	1.15952	66.84	67.025	66.379	68.938	66.012	66.441	64.733	66.127	66.91	68.482	66.187			26	65.608	2.23209	67.007	65.332	65.44	65.393	69.104	67.995	64.287	65.143	67.286	60.973	63.728			26	64.1336	3.51128	63.145	65.964	66.485	55.825	60.016	61.864	65.348	65.051	65.1	68.882	66.997	64.926		26	65.9608
28	66.8501	1.03	66.665	66.513	67.031	67.413	67.709	66.365	65.282	65.74	66.99	69.152	66.491			28	66.3053	1.7444	67.033	66.369	66.116	65.934	69.293	69.132	64.738	65.23	67.056	64.268	64.189			28	64.6962	2.86663	63.979	66.589	66.753	58.275	61.499	62.924	65.8	64.274	65.234	69.262	66.913	64.853		28	66.0815
30	67.2876	1.26318	66.82	66.481	67.192	67.523	69.31	66.95	65.823	65.83	67.488	69.814	66.933			30	66.3394	1.11032	66.829	66.156	66.657	65.877	68.116	67.634	65.018	65.432	67.614	65.442	64.958			30	65.3159	2.89277	64.485	67.384	66.959	58.365	62.148	63.757	66.192	66.641	65.397	69.327	67.529	65.607		30	66.2078
32	67.6607	1.06639	66.939	66.514	67.219	67.711	68.875	67.651	67.45	66.334	67.964	70.099	67.512			32	66.373	0.809166	66.733	66.19	67.041	65.577	67.012	66.251	65.543	65.625	68.134	66.353	65.644			32	65.9403	3.07718	64.807	68.796	66.955	58.569	62.814	64.279	66.471	68.932	65.702	69.377	68.309	66.272		32	66.4274
34	68.0984	1.03781	66.591	66.657	67.47	68.476	68.477	69.049	69.153	67.15	68.403	69.741	67.915			34	66.7297	0.880562	66.75	66.947	67.258	66.168	67.644	66.016	66.91	65.51	68.593	66.215	66.016			34	66.2945	2.71163	64.796	69.918	67.04	60.284	63.491	64.777	66.711	67.552	65.922	69.357	68.982	66.704		34	66.8301
36	68.4028	1.27214	66.311	66.774	67.782	69.269	68.842	70.569	68.338	67.808	68.556	70.041	68.141			36	67.1738	1.17807	67.365	67.518	67.801	67.124	68.313	65.806	68.175	65.397	69.124	65.948	66.341			36	66.5028	2.44394	64.597	69.978	67.43	61.944	63.774	65.242	66.878	66.207	65.737	69.357	69.63	67.26		36	67.4462
38	68.8177	1.51312	66.939	66.846	69.656	69.603	69.214	70.857	67.349	68.345	68.188	71.461	68.537			38	67.8438	1.52914	68.613	67.542	68.69	68.016	69.88	65.841	69.082	65.412	69.77	66.947	66.489			38	66.8203	2.40612	64.745	70.077	67.758	62.883	63.799	65.591	66.991	66.586	65.607	69.46	70.211	68.135		38	67.979
40	69.3074	1.79843	67.538	67.413	71.958	69.915	69.735	70.928	66.907	68.643	68.139	72.102	69.103			40	68.4957	1.89821	69.816	67.83	69.811	68.882	71.374	65.843	69.628	65.431	70.068	68.103	66.667			40	67.4036	2.24795	65.087	70.32	67.874	63.74		65.784	67.009	66.955	65.731	69.423	70.776	68.741		40	68.7083
42	69.5276	1.90591	67.732	68.821	72.389	68.459	70.26	72.47	66.503	68.761	68.668	71.415	69.326			42	68.833	2.03456	70.97	68.888	71.178	69.155	71.124	65.508	68.934	65.611	69.824	69.012	66.959			42	67.4984	2.19108	65.717	70.45	67.841	63.508			66.882	66.847	65.873	68.704	70.505	68.657		42	69.1978
44	70.2568	2.1595		69.654	72.307	66.92	70.857	74.273		69.106	68.864	71.123	69.207			44	69.6733	0.423739				69.185					69.944	69.891				44	67.767	1.85088	66.51	70.167	67.296				66.494		66.097		70.038			44	69.6263
46	69.772			69.507						69.622	68.456	71.503				46	70.633	#DIV/0!									70.633					46																46	67.249
SC thickness	15.3762	2.47685	18.2195	18	15.0285	18.8572	12.8313	13.5901	13.6575	16.3939	16.1234	15.5222	10.9147			SC thickness	16.9745	3.6958	17.0543	20.0368	12.9613	10.2687	18.7911	20.5147	20.0013	17.0264	11.5365	19.9983	18.5297			SC thickness	19.3201	4.29267	18.7842	13.1817	17.2563	24.3315	25.8679	23.7675	15.7458	19.6221	17.5267	24.6318	15.8592	15.267		SC thickness	17.451
Person 3
GROUP: almbase																GROUP: jojbase																GROUP: parafbase																GROUP: petrbase
depth	MEAN	standard dev.	measurement 1	measurement 2	measurement 3	measurement 4	measurement 5	measurement 6	measurement 7	measurement 8	measurement 9	measurement 10				depth	MEAN	Stand.Dev.	measurement 1	measurement 2	measurement 3	measurement 4	measurement 5	measurement 6	measurement 7	measurement 8	measurement 9	measurement 10				depth	MEAN	stand.dev.	measurement 1	measurement 2	measurement 3	measurement 4	measurement 5	measurement 6	measurement 7	measurement 8	measurement 9	measurement 10	measurement 11			depth	MEAN
micron																micron																micron																micron
0	26.3968	6.58415	22.086	15.511	24.622	26.786	20.247	31.801	26.617	35.912	33.989	32.59				0	18.9773	6.75513		20.935	9.5767		17.083	14.251		23.649	28.369	25.931				0	26.1694	5.40083	29.353		17.282	28.586	24.736	24.094	30.454	28.681	21.583	22.851	36.418			0	23.549
2	27.6229	5.63554	24.946	19.032	24.71	27.9	22.156	31.748	28.831	35.62	33.663	34.888				2	25.6045	4.30226		26.014	20.574		23.892	22.879		27.334	32.934	30.189				2	27.8581	4.85362	31.281		19.245	31.319	28.238	25.675	31.027	28.222	22.185	23.987	35.098			2	24.9148
4	30.0158	4.58625	28.971	23.994	27.229	30.088	24.732	32.484	31.289	36.885	34.47	36.808				4	29.9678	3.43117		30.565	29.056		27.383	25.591		31.968	35.244	31.653				4	31.0166	4.28242	33.739		22.772	34.46	32.257	29.792	33.419	30.677	26.384	28.313	37.358			4	27.5861
6	33.8081	3.55833	34.575	29.877	30.018	33.489	28.691	36.48	34.856	38.951	37.336	37.163				6	33.7168	4.15857		34.254	35.561		29.966	27.459		37.05	38.011	34.124				6	35.9109	3.83142	38.311		28.096	39.832	36.414	35.215	37.156	36.352	30.982	33.539	40.202			6	32.1279
8	38.9323	3.10807	40.137	38.232	35.171	37.868	33.203	41.125	39.027	43.796	41.832	38.81				8	39.6107	4.52144		39.155	43.041		34.976	33.439		43.578	43.475	37.526				8	42.5031	3.43467	43.11		35.321	45.463	44.296	43.389	42.394	43.549	37.853	40.926	46.59			8	37.6845
10	45.5966	3.71225	45.646	48.167	40.586	43.351	38.864	48.449	45.947	50.071	49.288	45.795				10	46.2918	4.97577		46.035	51.287		40.652	40.006		50.787	48.984	42.649				10	50.4809	3.34668	48.81		44.732	52.505	53.168	52.981	48.741	52.429	44.977	48.924	53.554			10	44.411
12	51.6224	3.94295	51.193	55.106	46.313	48.749	44.674	55.09	52.7	55.122	55.655	52.768				12	53.2422	4.23561		52.736	57.835		47.571	49.163		57.399	54.749	49.361				12	56.7591	3.03648	54.22		52.638	58.885	59.277	58.71	54.396	59.188	51.074	55.924	58.417			12	50.7727
14	56.7816	3.50813	56.792	60.13	52.075	54.051	50.794	58.914	58.693	59.542	60.043	59.694				14	59.9188	3.23546		59.146	63.049		54.831	58.689		63.73	60.068	55.183				14	61.3119	2.5307	58.465		58.815	61.66	64.651	62.449	59.54	63.603	57.057	62.643	62.937			14	56.1895
16	60.7378	3.16746	60.856	63.118	56.373	58.473	56.373	62.255	63.775	61.65	63.767	65.434				16	63.5223	2.71313		64.357	65.27		59.905	61.447		67.404	62.751	60.185				16	64.1816	1.97903	61.989		62.807	64.121	67.484	64.333	62.812	65.725	60.48	64.835	64.386			16	60.4588
18	63.1169	2.06893	62.844	64.805	60.508	61.903	60.83	63.607	64.703	62.566	66.286	66.277				18	65.8975	2.4008		67.611	65.141		64.38	63.238		69.826	65.189	63.418				18	65.2419	1.8368	62.625		64.287	64.864	69.642	65.261	64.702	65.312	63.617	65.751	65.336			18	62.9419
20	64.9218	1.71973	64.387	65.908	62.133	64.219	64.267	64.847	65.863	64.252	68.42	66.772				20	66.7092	2.21167		69.202	65.456		65.468	64.263		69.687	66.179	65.017				20	65.9871	1.7928	63.152		65.429	65.539	69.92	66.045	66.625	65.2	63.952	66.263	65.712			20	64.5392
22	66.2446	1.73035	65.327	66.637	63.478	65.279	65.584	65.628	68.08	66.336	69.852	65.826				22	66.7477	1.30882		68.077	66.122		65.629	65.18		68.344	67.134	66.117				22	66.5299	1.91106	63.241		66.182	65.838	69.699	66.754	68.574	65.421	63.976	66.661	65.994			22	65.3579
24	67.3138	1.89006	65.811	67.509	64.357	66.598	67.272	66.261	69.758	68.023	70.235	65.083				24	66.8527	1.33736		67.523	66.707		65.74	64.889		68.376	67.881	66.757				24	66.8909	1.78019	63.686		66.752	66.113	68.718	67.704	69.595	65.668	64.937	67.794	66.189			24	65.9343
26	67.8629	1.81306	65.678	68.473	65.185	68.21	69.733	66.284	68.986	69.505	68.712	65.18				26	67.169	1.75136		67.899	67.23		65.839	64.426		69.056	68.564	67.409				26	67.3001	1.5307	65.551		67.111	66.251	67.535	68.778	69.931	65.944	66.003	69.133	66.37			26	66.1878
28	68.0764	1.93149	66.328	68.61	65.422	68.901	71.096	66.358	68.252	70.072	67.649	65.443				28	67.5992	1.71364		68.554	67.692		65.958	65.113		69.409	68.869	68.073				28	67.791	1.3409	66.942		67.893	66.463	67.652	69.315	70.056	66.216	67.138	69.641	67.701			28	66.5265
30	68.0564	1.50355	68.036	68.219	65.593	68.556	70.179	66.637	67.694	70.168	67.426	66.392				30	68.1013	1.70463		69.665	68.107		66.082	65.964		69.608	69.182	69.418				30	68.1243	1.37205	66.431		69.162	67.078	68.115	69.575	70.024	66.485	68.28	69.914	69.22			30	67.0688
32	68.3297	1.2936	69.299	68.972	66.672	68.304	69.256	67.015	67.403	70.636	67.41	67.105				32	68.7343	1.57631		70.56	68.722		66.618	67.097		69.86	69.549	71.393				32	68.4269	1.49844	66.158		69.987	67.71	68.532	70.062	69.824	66.715	69.912	70.204	69.425			32	67.6568
34	68.8822	1.40716	69.958	70.456	67.852	68.158	68.32	67.802	68.326	71.297	67.771	66.843				34	69.3507	1.37444		71.104	69.494		67.268	68.271		70.136	69.831	71.972				34	68.7987	1.57453	66.842		70.303	68.442	68.937	70.666	69.5	66.901	71.599	70.499	69.417			34	68.2244
36	69.1884	1.61785	69.897	72.091	68.255	67.8	67.785	68.473	69.112	70.964	68.319	66.731				36	69.5067	1.20826		71.367	69.885		68.1	68.242		69.832	69.614	71.262				36	69.2437	1.54952	67.384		71.025	69.022	70.374	70.665	69.062	67.174	71.381	71.312	69.017			36	68.6605
38	69.3124	1.88563	68.861	73.824	68.572	67.204	68.084	68.67	69.27	70.12	69.207	67.241				38	69.4982	1.04732		71.173	69.978		68.983	68.042		69.254	69.559	70.456				38	69.5527	1.94323	67.359		72.214	68.774	72.085	70.352	68.542	67.543	70.952	72.27	68.552			38	69.1296
40	69.5203	1.78628	68.569	73.741	69.949	67.292	68.635	68.902	69.517	69.149	69.929	67.583				40	69.9395	1.00046		70.871	70.639		68.762	68.582		70.322	70.461	69.56				40	70.0076	2.20646	67.196		72.945	68.529	72.193	71.531	69.152	68.507	71.452	73.771	69.18			40	69.6342
42	69.8882	1.59157	69.284	72.497	71.444	68.15	69.711	69.279	70.165	68.113	70.351	67.234				42	70.5065	1.52654		70.392	71.748		68.24	69.228		72.164	71.267	69.076				42	70.5733	2.61675	66.481		73.148	68.305	71.876	73.477	70.598	70.128	72.055	75.425	69.986			42	70.0567
44	70.3627	1.63723	69.861	72.12	72.433	68.456	70.272	69.595	70.392	68.91	71.225	67.129				44	71.2228	2.1565		70.408	73.067		68.425	69.711		74.222	71.504	68.974				44	71.2267	3.27678	66.324		73.376	67.99	74.105	75.301	71.246	70.245	71.786	77.203	71.31			44	70.6444
46	70.6378	1.92701	70.25	72.297	73.367	68.138	69.764	69.659	68.694	70.65	72.921	68.033				46	69.755	5.01552		74.549			70.172	64.544								46	71.8984	4.03936	68.402		73.631	67.181	77.01	77.062	71.304	68.699	71.419	79.015	72.718			46	71.6632
SC thickness	16.4319	2.99303	15.6405	13.1955	17.605	20.8037	21.2041	13.3509	16.931	13.0924	17.8759	14.6203				SC thickness	17.216	5.34288		15.168	12.2895		14.7563	28.7692		16.4852	15.5757	17.4679				SC thickness	13.3733	0.941484	13.0829	12.93	14.1273	14.29	13.8429	12.2827	14.9281	12.1224	14.0619	13.1941	12.2438			SC thickness	16.3986
GROUP: alm30																GROUP: joj30																GROUP: paraf30																GROUP: petro30
depth	MEAN	standard dev.	measurement 1	measurement 2	measurement 3	measurement 4	measurement 5	measurement 6	measurement 7	measurement 8	measurement 9					depth	MEAN	standard dev.	measurement 1	measurement 2	measurement 3	measurement 4	measurement 5	measurement 6	measurement 7	measurement 8	measurement 9	measurement 10	measurement 11			depth	MEAN	standard dev.	measurement 1	measurement 2	measurement 3	measurement 4	measurement 5	measurement 6	measurement 7	measurement 8	measurement 9	measurement 10	measurement 11	measurement 12		depth	MEAN
micron																micron																micron																micron
0	24.0099	7.81153	13.755	25.266		27.694	23.599	25.639	31.669	11.297	33.16					0	22.8205	7.92995		12.74	31.31	21.45	8.837	19.597	27.479	23.497	31.622	31.609	20.064			0	26.2932	8.39038	33.488	5.7241	30.138	30.047	34.584		23.893	24.933	25.714	21.026	23.894	35.784		0	9.35838
2	24.5017	7.37391	16.108	23.326		29.264	23.877	25.052	32.123	12.559	33.705					2	23.8006	7.05459		16.661	29.515	24.632	9.6068	21.26	27.232	25.957	30.543	32.675	19.924			2	27.2352	7.85028	34.485	8.1784	29.526	31.502	35.101		24.622	23.982	25.664	22.908	27.64	35.979		2	9.62643
4	27.0149	7.13104	18.914	27.223		31.893	27.043	28.156	34.282	14.362	34.246					4	26.6147	7.04932		21.556	32.07	27.746	10.676	24.671	29.088	28.583	34.067	34.198	23.492			4	29.9622	7.09959	36.303	12.679	32.616	33.38	36.285		26.275	27.693	29.951	25.953	30.025	38.424		4	11.9573
6	31.4915	6.62743	26.023	31.209		35.273	33.04	31.861	38.892	18.36	37.274					6	30.8247	5.89442		26.444	35.712	30.818	17.428	29.511	33.972	31.626	37.937	35.741	29.058			6	33.899	6.45434	39.188	18.501	36.065	37.184	38.504		28.281	32.449	34.64	32.579	32.788	42.71		6	17.0809
8	37.7611	6.15013	33.637	37.78		41.848	40.297	37.801	44.309	24.833	41.584					8	36.301	5.41953		31.329	41.262	35.947	24.293	35.075	38.818	35.198	42.052	41.501	37.535			8	39.9835	5.67888	43.794	26.392	42.139	42.144	44.094		34.979	39.529	40.44	39.221	38.766	48.321		8	22.4828
10	44.7393	6.32294	41.221	44.391		50.688	48.792	44.104	50.888	31.516	46.314					10	42.6527	4.7298		37.705	47.289	42.284	33.286	41.231	43.608	40.095	46.186	47.263	47.58			10	46.4572	5.31543	50.635	34.307	48.326	47.844	49.883		41.575	46.433	46.344	45.914	44.752	55.016		10	27.404
12	51.0896	5.94852	48.802	50.169		56.971	55.211	51.31	56.555	38.437	51.262					12	48.9744	4.06943		44.868	52.694	48.631	42.214	48.05	48.388	45.403	51.369	53.343	54.784			12	52.5049	4.97448	56.636	42.258	55.333	53.988	56.321		46.828	52.946	50.137	52.093	50.795	60.219		12	32.6654
14	56.4686	5.2064	54.05	55.935		61.441	59.597	58.663	60.909	45.326	55.828					14	55.036	3.63521		50.737	57.945	54.982	49.894	55.411	53.153	51.744	56.632	59.405	60.457			14	57.7936	4.51009	61.546	50.018	61.687	58.236	62.156		52.057	58.889	53.733	56.689	56.519	64.2		14	38.513
16	60.3305	3.78846	59.025	59.53		63.978	62.081	61.624	64.027	52.182	60.197					16	59.4101	2.38538		55.924	61.462	59.282	57.316	60.439	57.436	57.171	60.052	61.857	63.162			16	61.5464	3.30754	64.364	57.479	63.244	61.345	66.025		56.971	63.56	57.984	60.595	59.513	65.93		16	43.9029
18	62.6907	2.5043	61.47	63.093		65.142	62.703	63.87	65.366	57.434	62.448					18	62.3094	1.9681		59.54	64.546	62.376	59.838	63.558	61.025	60.307	63.333	64.303	64.268			18	64.2369	2.28623	64.463	62.784	64.717	64.101	68.716		61.63	67.355	62.295	62.375	62.354	65.816		18	48.3594
20	64.0069	1.64505	63.618	63.841		65.743	63.355	64.846	66.167	60.877	63.608					20	64.3205	1.49038		62.327	66.365	64.648	62.255	65.331	63.501	62.731	65.359	65.532	65.156			20	65.3566	1.88642	64.439	64.716	65.572	66.646	67.574		62.902	69.203	64.084	63.762	63.897	66.128		20	52.0929
22	64.7722	1.0988	64.473	64.546		65.943	64.038	65.616	66.193	62.877	64.492					22	65.4615	1.76225		63.9	67.867	66.438	62.69	66.003	64.376	63.368	67.29	66.756	65.927			22	66.0565	1.771	64.257	65.945	66.524	67.04	66.838		64.137	70.171	65.639	63.938	65.345	66.788		22	55.2916
24	65.3777	1.15196	65.176	65.526		66.411	64.385	66.531	66.512	63.248	65.233					24	66.1046	1.80426		64.834	68.295	67.947	63.13	66.441	65.072	63.993	68.19	66.903	66.241			24	66.3196	1.57703	64.573	66.073	68.187	66.145	67.426		64.89	69.181	65.607	64.073	65.984	67.377		24	58.0488
26	65.9726	1.40548	65.605	66.51		67.069	64.403	67.469	67.252	63.552	65.921					26	66.5869	1.89508		65.295	68.454	69.291	63.669	66.687	65.511	64.587	69.012	67.052	66.311			26	66.6594	1.65128	65.537	66.649	69.592	65.417	67.81		65.62	68.597	65.427	64.086	66.609	67.909		26	60.0945
28	66.4246	1.58979	66.003	67.09		68.03	64.449	67.996	67.47	63.778	66.581					28	66.7326	1.65083		65.507	68.157	68.98	64.238	66.581	65.822	65.187	69.01	67.704	66.14			28	66.7955	1.62874	66.306	67.924	69.099	64.79	67.53		66.035	68.92	65.122	64.26	67.121	67.644		28	61.8006
30	66.8305	1.79793	66.042	67.665		69.206	64.521	68.455	66.938	64.179	67.638					30	66.8292	1.2415		66.382	67.745	67.696	65.393	66.186	65.947	65.805	68.946	68.352	65.84			30	66.9249	1.70473	66.825	68.543	68.651	64.426	67.593		66.413	69.669	64.804	64.929	67.595	66.726		30	63.1301
32	67.1985	1.84407	66.039	68.226		69.87	65.175	68.139	66.463	64.778	68.898					32	67.1188	1.07628		67.605	67.315	67.517	66.511	66.643	66.187	66.349	69.166	68.305	65.59			32	67.2722	2.00466	67.29	68.136	68.524	64.22	68.769		66.291	71.366	64.97	65.527	67.755	67.146		32	64.3195
34	67.5869	1.83928	66.705	68.787		70.17	66.398	67.697	66.07	65.087	69.781					34	67.4049	1.13573		68.148	66.881	67.984	66.906	67.797	66.591	66.705	69.407	68.262	65.368			34	67.6895	2.16846	67.685	67.797	68.347	64.651	70.144		66.279	72.033	65.18	65.906	67.903	68.66		34	65.2604
36	68.226	2.25918	67.45	69.601		71.675	67.814	67.971	65.758	65.068	70.471					36	67.8198	1.03592		68.332	66.978	68.828	67.302	68.453	67.022	67.004	68.887	69.201	66.191			36	67.9957	2.06725	67.864	67.563	67.809	65.465	72.166		67.737	70.403	65.295	66.188	67.959	69.504		36	65.9481
38	68.9901	2.94869	68.416	70.42		74.032	69.419	68.361	65.562	64.842	70.869					38	68.2168	1.06046		67.986	67.207	69.891	67.705	68.701	67.493	67.161	68.31	70.138	67.576			38	68.2133	2.2194	67.764	67.243	67.717	66.346	73.473		69.077	69.361	65.401	66.17	67.993	69.801		38	66.3969
40	69.5259	3.83157	69.408	71.256		76.762	69.856	67.822	65.604	64.381	71.118					40	68.5081	1.27188		67.361	68.037	70.605	68.033	69.22	67.698	67.254	67.84	70.778	68.255			40	68.5086	2.01911	68.05	66.79	70.899	67.267	72.458		68.857	69.628	66.051	66.126	67.852	69.617		40	67.6035
42	69.7277	4.74698	69.358	72.094		79.757	69.148	67.132	65.989	64.231	70.113					42	68.6571	1.66288		67.49	69.018	71.113	66.936	69.962	67.518	67.187	67.379	71.413	68.555			42	68.8306	2.2759	68.836	66.773	73.743	67.81	71.544		68.63	70.137	66.753	66.004	67.866	69.041		42	68.8233
44	70.0994	5.21992	69.187	73.686		81.254	68.821	68.575	66.377	64.432	68.463					44	68.9097	1.51244		68.016	69.642	71.059		69.555	67.254	67.194	67.692	71.081	68.694			44	69.4098	2.21485	69.675	67.437	74.101	68.124	70.958		68.302	71.188	66.366		69.192	68.755		44	69.901
46	72.5966			75.291		81.691	68.869	70.365	66.767							46	68.5899	1.39712			70.177	70.675		68.207	66.869	67.392	68.063		68.746			46	68.3887	2.36761	70.581								65.878			68.707		46	#DIV/0!
SC thickness	15.2234	2.24132	17.226	14.8106		13.8963	12.4257	16.1437	13.7665	19.3773	14.1414					SC thickness	18.0774	2.39837		22.6828	18.528	18.5495	19.3084	17.0019	16.1639	18.6743	17.0921	20.7351	16.2675			SC thickness	15.0046	1.95831	12.5139	18.4808	13.8937	17.0897	13.8537		16.4467	15.6758	15.8689	14.3397	14.954	11.9331		SC thickness	25.493
Person 4
GROUP: almbase																GROUP: jojbase																GROUP: parafbase																GROUP: petrbase
depth	MEAN	standard dev.	measurement 1	measurement 2	measurement 3	measurement 4	measurement 5	measurement 6	measurement 7	measurement 8	measurement 9	measurement 10	measurement 11	measurement 12		depth	MEAN	Stand.Dev.	measurement 1	measurement 2	measurement 3	measurement 4	measurement 5	measurement 6	measurement 7	measurement 8	measurement 9	measurement 10	measurement 11	measurement 12		depth	MEAN	measurement 1	measurement 2	measurement 3	measurement 4	measurement 5	measurement 6	measurement 7	measurement 8	measurement 9	measurement 10	measurement 11	measurement 12	measurement 13		depth	MEAN
micron																micron																micron																micron
0	33.6251	2.69135	28.684		32.405	33.719	35.262	35.092	32.268		37.946	31.434	31.066	35.476		0	28.2246	5.10569	18.143	35.23	24.648	26.941	25.104	30.627	29.716	31.849	31.763	37.857	27.151	34.138		0	30.6889	4.26419	26.603	35.423	32.251	32.782	34.244	34.089	27.633	22.486	33.24	27.632	32.413	36.941		0	33.3481
2	33.9343	2.18453	30.839		33.054	32.975	34.921	33.978	33.228		38.545	32.619	31.066	34.485		2	29.7304	4.10862	22.534	35.725	27.257	28.018	26.154	33.612	30.921	30.833	32.52	38.347	26.852	34.264		2	30.5444	2.76726	25.8	34.225	32.509	32.628	33.561	32.146	26.406	27.08	32.332	30.224	31.259	36.277		2	33.52
4	36.1107	2.03141	34.356		35.512	33.829	36.536	37.765	34.694		40.083	35.002	33.4	36.65		4	32.4227	3.41074	26.925	36.877	30.712	31.258	28.439	35.882	33.519	32.668	35.524	39.165	27.316	36.256		4	32.7791	3.05918	27.89	36.81	35.13	34.926	33.448	34.573	28.405	31.051	33.971	32.679	32.968	37.608		4	36.0026
6	41.1213	2.19814	39.915		40.273	38.594	42.407	42.815	39.548		44.297	39.608	36.712	40.37		6	36.7954	2.86376	34.517	41.91	36.192	36.379	32.203	37.823	37.559	34.996	39.58	45.12	28.525	39.656		6	36.3857	3.26885	31.227	40.638	38.982	37.875	36.981	37.712	32.789	34.882	35.94	35.11	35.509	39.659		6	40.8634
8	46.5031	2.30819	45.433		45.875	43.614	48.264	48.97	44.625		48.741	44.495	42.074	44.588		8	43.0002	2.9589	42.109	46.904	42.324	42.44	37.546	43.304	43.26	41.518	47.597	51.049	31.797	45.183		8	42.1528	2.8504	37.406	47.743	45.512	43.795	40.728	43.149	38.245	40.644	43.189	40.946	39.814	44.724		8	46.9766
10	52.4626	2.42394	50.887		52.547	49.262	54.089	55.411	51.198		53.844	49.904	48.292	49.05		10	49.6838	2.74022	49.96	51.672	50.015	49.317	44.778	50.414	48.374	47.835	54.789	56.578	37.09	52.315		10	48.1209	2.5859	43.712	53.969	51.591	49.551	45.845	48.961	44.494	46.844	51.124	47.383	44.631	50.877		10	53.1048
12	57.3073	2.19731	55.646		57.5	54.437	58.835	58.962	57.286		58.485	54.541	53.225	53.787		12	55.0524	2.69201	57.812	56.174	56.721	54.447	50.692	55.536	52.814	52.397	58.879	61.867	42.98	57.428		12	53.1426	1.88179	50.311	57.875	56.689	54.557	50.784	53.043	49.582	52.3	56.126	53.653	49.511	54.961		12	57.6572
14	60.4304	1.58176	59.359		60.265	58.451	61.235	61.768	60.12		61.815	57.743	57.62	58.659		14	58.7723	2.44403	60.303	59.112	61.076	58.058	55.026	59.743	56.317	56.748	62.568	63.407	49.456	61.02		14	57.3569	1.62462	55.764	60.961	60.264	59.035	54.588	56.843	53.812	57.588	60.746	59.892	54.409	58.299		14	60.9168
16	62.8876	1.36121	62.506		62.634	61.647	63.22	63.201	62.661		64.344	60.189	60.047	61.453		16	61.3174	2.3756	62.794	61.777	64.478	60.273	58.28	61.455	58.742	59.31	64.748	64.857	53.839	63.084		16	59.5367	1.2967	58.608	61.888	60.529	61.103	58.087	59.405	56.907	59.767	62.247	62.602	57.527	60.65		16	63.0062
18	64.0803	1.25938	64.802		64.499	62.839	64.303	64.28	63.245		64.594	61.231	61.652	63.223		18	62.6922	2.23928	63.213	62.827	65.604	61.275	60.238	62.019	60.554	61.658	66.842	64.883	56.171	63.994		18	61.1694	1.46673	61.086	62.595	60.986	62.891	59.63	61.765	59.161	61.241	63.342	64.688	60.129	62.645		18	64.5303
20	64.8037	1.20119	66.025		65.496	64.061	64.908	64.65	63.725		64.761	62.299	62.447	64.002		20	63.6721	2.35952	63.632	63.808	66.427	62.414	61.879	62.428	61.663	62.191	68.607	64.98	58.069	64.343		20	62.3134	1.54193	62.732	62.724	61.862	63.402	61.097	62.82	60.926	62.944	64.027	65.78	63.096	63.491		20	65.535
22	64.8424	0.924247	65.638		65.388	65.354	64.472	64.838	63.513		64.694	63.414	62.903	64.293		22	64.3893	2.40739	63.572	64.373	66.527	63.673	63.139	62.766	62.781	62.714	69.959	66.186	59.54	64.267		22	63.252	1.64793	64.033	62.969	62.228	64.013	62.084	63.661	62.327	64.701	64.659	66.695	66.169	63.921		22	65.5123
24	64.9509	0.933695	65.571		65.4	66.269	64.283	64.921	63.356		64.856	64.304	63.397	64.203		24	64.8408	2.12579	63.512	64.968	66.596	64.456	63.964	63.246	63.911	63.16	69.754	67.484	60.738	64.464		24	63.751	1.51179	64.55	63.519	61.484	65.083	63.174	64.099	62.767	65.332	65.493	67.205	65.882	64.406		24	65.4359
26	65.2373	0.934634	65.985		65.566	66.262	64.628	64.976	63.571		65.673	64.777	63.907	63.926		26	65.2096	1.92103	64.065	65.734	66.59	64.826	64.269	63.792	64.411	63.559	69.64	70.195	61.669	64.866		26	64.2976	1.57939	65.312	63.884	61.561	66.019	64.93	64.47	62.497	65.708	66.354	67.644	64.619	64.91		26	65.7769
28	65.612	0.944534	66.444		65.982	66.521	65.068	65.079	63.863		66.327	65.137	64.677	64.233		28	65.5087	1.99781	64.617	66.426	67.095	65.298	64.481	64.049	64.186	63.559	69.867	72.778	62.488	64.929		28	65.1372	1.43559	66.631	63.758	63.426	66.348	66.411	65.222	62.581	66.721	66.948	66.65	64.486	66.188		28	66.0796
30	66.1747	0.958471	66.973		66.719	67.436	65.715	65.194	64.665		66.521	65.288	65.556	64.827		30	65.9168	2.14218	65.334	66.685	68.821	65.858	64.58	64.173	64.378	63.638	69.784	73.355	63.198	64.735		30	65.7297	1.50292	67.26	64.106	64.807	66.702	66.123	66.036	62.927	67.877	67.509	65.403	64.681	67.746		30	66.0377
32	66.7624	1.10745	67.335		67.802	68.296	66.311	65.549	65.288		66.756	65.669	65.657	65.207		32	66.2477	1.91982	66.051	67.012	69.828	66.242	64.916	64.212	65.05	64.385	68.533	73.9	64.035	64.928		32	65.9662	1.68544	66.316	65.704	65.135	67.166	66.119	65.947	63.611	67.732	68.158	65.416	64.655	68.295		32	66.2193
34	67.196	1.51383	67.449		69.326	69.021	66.797	65.965	64.704		67.11	66.478	65.433	65.482		34	66.3461	1.60994	66.999	67.735	69.121	66.473	65.536	64.211	64.64	65.083	67.317	73.934	64.998	65.412		34	66.4331	1.65463	65.71	67.258	65.316	67.706	67.929	65.71	64.546	67.29	68.819	65.651	64.565	68.48		34	66.5582
36	67.4564	1.68438	67.728		69.743	69.482	67.187	66.506	64.29		67.259	67.363	66.186	65.285		36	66.1449	1.84578	67.947	68.34	68.302	66.472	65.25	64.403	62.986	65.366	66.238	73.766	65.851	66.029		36	66.9213	1.82349	65.877	68.7	65.178	68.586	69.264	65.969	64.979	66.817	68.927	65.993	64.985	68.474		36	66.9762
38	67.5111	1.47767	68.255		68.75	69.292	67.368	67.078	65.015		66.82	68.389	67.349	64.855		38	65.894	1.92013	68.675	68.243	67.218	66.27	63.88	64.684	62.964	65.468	65.644	70.431	66.597	66.745		38	66.8729	2.1682	65.584	69.351	65.297	69.511	67.553	66.308	65.042	66.337	68.964	66.354	65.553	68.399		38	67.3574
40	67.4116	1.48955	68.317		67.756	69.237	67.619	66.617	65.636		66.699	69.561	67.066	64.826		40	66.0571	1.86923	69.403	68.119	66.254	66.285	63.941	64.796	64.821	64.02	66.875	67.307	66.551	66.794		40			64.243	67.917	65.977	70.639	66.152	66.686	65.255	66.605	69.055	65.958	65.03	68.061		40	67.1767
42	67.2736	1.86114	67.68		66.759	69.512	68.024	65.889	65.569		67.482	71.004	66.178	64.993		42	66.1402	1.78661	68.73	67.843	65.575	66.487	65.716	64.83	65.544	62.848	67.689	67.48	65.73	66.339		42			63.8	67.112	66.227	71.874	66.74	67.071	65.579	67.043	69.154	65.427	64.191	67.628		42	67.016
44	67.3681	1.97081	67.349		66.266	69.429	68.466	66.543	65.514		68.01	71.941	67.662	65.461		44	66.1031	1.37022	68.057	67.669	65.073	66.532	66.561	65.108	64.962	64.028	66.938	67.649	65.818	66.491		44			65.406	67.962	65.545	73.596		66.82	65.553	66.823	69.307	65.907	64.651	67.281		44	67.0899
46	67.4653	1.9437	67.477		66.417	68.468	68.989	67.554	65.542		67.81	71.936	70.138	66.076		46	66.5147	1.2218	67.752	68.108	64.996	66.44	66.294	65.498				67.763	66.797	67.099		46								66.466	65.268	66.455	69.467	66.566	65.487	66.965		46	67.2087
SC thickness	14.1108	1.599	13.4787		14.9995	16.3203	11.5135	13.068	12.3028		13.7238	15.6355	14.1213	15.9447		SC thickness	15.1342	3.20291	11.345	12.4398	13.3716	17.4397	19.1763	12.5068	20.857	16.0273	17.8573	11.0379	15.6606	13.8916		SC thickness	15.1957	2.9556	17.6045	10.4762	10.9077	12.7395	17.4442	16.9738	15.7514	14.1319	12.8316	15.7781	19.639	18.071		SC thickness	15.3823
GROUP: alm30																GROUP: joj30																GROUP: paraf30																GROUP: petro30
depth	MEAN	standard dev.	measurement 1	measurement 2	measurement 3	measurement 4	measurement 5	measurement 6	measurement 7	measurement 8	measurement 9	measurement 10	measurement 11	measurement 12		depth	MEAN	standard dev.	measurement 1	measurement 2	measurement 3	measurement 4	measurement 5	measurement 6	measurement 7	measurement 8	measurement 9	measurement 10	measurement 11	measurement 12		depth	MEAN	standard dev.	measurement 1	measurement 2	measurement 3	measurement 4	measurement 5	measurement 6	measurement 7	measurement 8	measurement 9	measurement 10	measurement 11	measurement 12		depth	MEAN
micron																micron																micron																micron
0	20.956	9.71149	17.827	29.383	31.692	17.07	3.519	13.87	5.3025	26.25	21.794	33.202	26.711	24.851		0	30.7368	5.70591	30.634	29.182	30.891	33.314	38.994	31.44	25.906	31.754	38.371	29.998	31.634	16.724		0	29.0653	4.90914	26.558	29.872	27.861	29.318	21.087	32.646	33.578	32.146	33.823		33.105	19.724		0	32
2	21.7991	10.5307	17.487	30.746	32.885	19.222	2.88	16.553	2.9722	27.637	23.675	34.424	28.739	24.369		2	31.1778	5.14494	31.038	31.308	29.378	34.602	38.904	31.505	26.227	32.761	37.763	29.597	31.834	19.217		2	29.9037	4.58931	26.58	30.411	28.198	29.373	23.08	32.75	33.609	34.136	34.937		34.127	21.74		2	32.4014
4	24.5992	10.1942	19.334	32.46	34.519	22.254	3.6397	20.443	8.5801	31.604	26.83	35.749	30.94	28.838		4	33.3565	4.34712	33.259	34.752	33.028	35.695	39.838	32.759	29.334	33.747	39.859	31.768	32.701	23.538		4	31.9452	4.11812	29.719	32.047	29.929	31.431	25.65	34.535	33.79	36.802	36.289		36.281	24.924		4	35.6586
6	29.2802	10.5472	24.988	38.5	39.463	26.017	5.7432	24.354	15.168	36.35	31.587	40.025	35.447	33.72		6	37.7482	4.2379	40.391	40.13	37.889	40.43	43.562	37.678	33.688	38.595	42.324	34.339	35.683	28.269		6	36.8995	4.10741	33.398	35.578	37.243	35.616	30.784	38.949	38.42	41.119	42.148		41.932	30.707		6	39.8445
8	34.8019	10.6281	31.205	44.577	45.085	29.975	10.039	29.647	22.626	42.366	37.17	44.665	40.11	40.158		8	43.6298	4.17876	47.381	45.998	44.054	47.396	48.54	43.158	40.035	44.471	47.192	39.837	41.197	34.298		8	43.1144	4.17292	40.024	41.782	44.514	42.058	36.641	46.642	43.49	45.78	47.991		48.749	36.587		8	44.5622
10	40.7278	10.9279	38.405	51.106	51.037	34.24	15.439	34.929	28.338	48.339	43.271	50.148	46.848	46.634		10	49.6961	4.12842	53.986	52.587	50.525	53.455	53.23	50.366	46.109	51.027	52.388	45.389	46.753	40.538		10	49.5051	4.11758	46.555	47.691	51.611	48.307	43.416	53.242	51.05	51.28	53.528		55.194	42.682		10	48.8475
12	46.609	11.1013	45.389	57.357	57.057	38.587	22.639	39.503	32.502	54.244	49.641	55.735	53.397	53.257		12	55.3369	3.74929	59.403	58.511	55.782	58.958	57.791	56.706	51.748	57.763	56.251	51.324	52.358	47.448		12	55.5295	4.03851	52.567	53.182	57.9	54.351	50.451	58.48	58.855	56.014	58.945		61.515	48.564		12	52.7745
14	51.3622	10.3595	51.999	60.177	60.447	43.728	29.499	44.113	37.163	58.779	54.209	59.776	57.44	59.016		14	59.6207	2.82117	61.607	63.457	60.755	61.946	61.532	60.373	56.256	61.158	59.932	56.905	57.644	53.884		14	59.5022	3.25491	58.007	57.487	60.958	58.532	55.844	62.215	61.093	58.868	62.073		65.477	53.97		14	56.2917
16	55.5738	9.1139	57.217	62.844	63.299	49.081	35.803	51.055	42.265	61.082	57.849	63.626	61.243	61.522		16	62.5129	2.28227	63.485	66.282	63.089	63.393	64.905	63.18	58.957	63.666	61.95	59.881	62.549	58.818		16	62.3639	2.87929	60.334	60.118	63.552	60.734	60.773	64.074	62.78	61.571	65.101		68.651	58.315		16	58.7176
18	58.8517	7.09982	60.013	63.619	64.397	53.277	42.175	57.965	49.721	62.811	60.286	66.225	61.868	63.863		18	64.1663	1.46122	64.477	65.989	64.805	64.167	65.837	63.338	61.095	65.521	63.743	62.687	65.297	63.04		18	63.8178	2.36768	62.378	62.094	64.291	62.259	62.833	65.245	63.438	63.907	66.248		69.005	60.298		18	60.6605
20	61.8181	5.08579	62.086	64.341	65.136	57.164	48.656	62.722	59.266	63.607	62.102	68.669	62.484	65.584		20	65.0683	1.28347	65.334	65.894	66.303	64.53	65.673	63.567	62.33	67.203	65.275	64.245	65.461	65.005		20	64.6598	1.99279	62.88	63.146	65.083	63.066	64.084	65.556	63.994	65.662	67.406		68.419	61.962		20	61.9736
22	63.6469	3.85515	62.9	64.409	65.216	59.395	54.194	67.386	63.82	64.201	63.457	68.733	62.974	67.078		22	65.924	1.51284	65.824	66.089	67.75	64.995	65.841	64.018	63.056	68.592	66.771	65.59	65.62	66.942		22	65.2319	1.72335	63.463	64.181	66.091	63.531	65.205	65.911	64.649	65.992	68.759		66.856	62.913		22	63.0959
24	64.2807	2.71828	63.588	64.589	65.162	61.186	58.193	65.956	63.948	64.464	64.573	68.503	63.49	67.716		24	66.4134	1.86725	66.27	66.626	67.834	65.521	66.158	64.532	62.965	69.905	67.217	65.372	65.772	68.789		24	65.7838	1.80796	64.485	65.194	67.132	63.634	66.288	66.323	65.314	66.623	69.984		64.967	63.678		24	64.0979
26	64.8201	2.06338	64.059	66.149	65.688	61.528	61.089	64.559	64.671	64.722	65.328	67.594	64.361	68.093		26	66.7549	1.83696	66.599	67.668	67.599	66.072	66.582	65.242	63.337	69.222	67.519	65.084	66.046	70.089		26	66.2606	1.74322	65.369	65.771	68.3	63.956	67.708	66.857	65.334	67.987	68.787		64.773	64.025		26	64.8185
28	65.3095	1.88534	64.502	67.708	66.333	61.485	62.184	65.305	65.92	64.97	65.897	66.601	65.32	67.489		28	66.7691	1.4918	66.937	68.191	66.799	66.638	67.052	65.894	64.449	68.008	66.858	64.277	66.469	69.657		28	66.6068	1.86412	65.495	65.734	69.089	64.511	69.222	67.543	65.29	68.714	67.602		65.143	64.332		28	65.217
30	65.9413	1.96772	64.898	69.271	66.364	62.08	62.928	66.061	67.252	65.17	66.219	66.596	67.453	67.004		30	66.7713	1.44938	67.301	67.952	65.865	67.566	67.606	66.369	65.346	67.513	66.065	63.611	66.831	69.231		30	66.563	1.56221	65.704	66.271	68.362	64.74	69.319	67.704	65.723	67.879	66.653		65.289	64.549		30	65.6124
32	66.5852	2.30829	65.36	70.611	66.269	62.845	63.098	67.409	68.658	65.291	66.414	66.714	69.379	66.974		32	67.0411	1.35719	67.426	67.77	66.821	68.717	68.197	66.642	65.9	67.209	65.897	63.972	67.122	68.82		32	66.5863	1.26997	66.36	67.618	67.631	64.621	69.016	67.212	66.202	67.14	65.77		65.359	65.52		32	66.074
34	66.6025	2.06266	65.937	69.191	66.324	62.32	63.55	68.737	68.319	65.932	66.734	66.674	68.558	66.954		34	67.3147	1.49199	66.907	67.672	68.22	70.023	68.431	66.297	66.868	66.829	65.815	64.301	67.76	68.653		34	67.0453	1.42817	67.161	68.262	66.891	65.331	70.252	67.073	66.173	66.636	66.128		65.424	68.167		34	66.3163
36	66.4763	1.90001	66.48	67.847	66.409	61.453	64.46	68.82	66.433	67.422	67.117	66.614	67.684	66.977		36	67.8789	1.91389	66.734	68.159	69.742	71.426	68.505	66.193	68.498	66.429	66.397	64.392	68.814	69.258		36	67.5989	1.90711	68.752	67.915	66.403	66.922	71.922	67.375	66.093	66.423	66.476		65.486	69.821		36	66.5305
38	66.6295	1.60465	66.967	67.442	66.64	62.872	65.024	68.891	66.17	68.812	67.173	66.445	66.098	67.02		38	68.5181	2.01012	67.493	69.504	71.292	71.418	68.961	66.828	69.645	66.657	67.07	64.641	69.294	69.414		38	67.9201	2.03106	70.29	67.587	66.919	68.426	72.169	67.888	65.793	66.923	66.629		65.233	69.264		38	66.7394
40	66.8126	1.50086	67.232	67.036	66.9	64.899	65.023	68.165	67.347	70.04	67.06	66.263	64.649	67.137		40	68.9426	1.70505	68.323	70.334	72.147	70.545	69.591	67.35	70.021	67.051	68.667	66.044	69.087	68.151		40	68.1665	2.26029	71.533	67.284	67.351	69.838	72.013	68.664	65.473	67.544	66.786		64.875	68.471		40	67.0179
42	66.9983	1.47565	67.108	66.601	67.391	65.879				70.317	67.15	66.143	65.016	67.38		42	69.1856	1.75195	69.342	70.41	72.839	69.802	69.6	67.522	70.474	67.241	70.391	67.258	68.117	67.231		42	68.1465	2.29854	72.788	67.194	67.444	70.454	70.215	68.514	65.536	68.466	67.012		64.836	67.153		42	67.241
44	67.5042	1.09073			67.928	66.581				69.046	67.345	66.032		68.093		44	68.5589	1.58393	69.8			69.14	69.332		71.048	67.377	69.608	67.089	66.235	67.401		44	68.2057	3.11302	74.11	67.405		70.225	67.953	67.207	65.636				64.904			44	67.4301
46																46																46																46	68.347
SC thickness	18.0696	4.17468	16.2813	15.2928	15.8303	20.9825	26.7924	20.0059	23.9715	13.0114	14.8899	16.6923	14.2651	18.8195		SC thickness	15.5043	3.09816	18.7516	12.5769	13.4156	10.5388	13.9763	12.4688	14.3546	18.463	19.4235	17.1928	15.1993	19.6902		SC thickness	14.9323	2.56844	13.223	13.45	12.9691	12.7195	16.0675	14.9159	17.1368	20.527	16.7179		11.5472	14.9809		SC thickness	17.4567
Person 5
GROUP: almbase																GROUP: jojbase																GROUP: parafbase																GROUP: petrbase
depth	MEAN	standard dev.	measurement 1	measurement 2	measurement 3	measurement 4	measurement 5	measurement 6	measurement 7	measurement 8	measurement 9	measurement 10	measurement 11	measurement 12		depth	MEAN	Stand.Dev.	measurement 1	measurement 2	measurement 3	measurement 4	measurement 5	measurement 6								depth	MEAN	stand.dev.	measurement 1	measurement 2	measurement 3	measurement 4	measurement 5	measurement 6	measurement 7	measurement 8	measurement 9	measurement 10	measurement 11	measurement 12		depth	MEAN
micron																micron																micron																micron
0	20.4004	4.96577		23.636	24.287	20.701	20.666	17.864	13.507	17.597	24.945	29.422	20.381	29.763		0	29.3927	0.984939		28.952			30.521	28.705								0	22.9443	5.0247	18.166		27.043	15.449	27.86	27.747	26.139	18.206	29.024	27.741	26.062	29.76		0	16.4892
2	21.892	3.14328		20.193	25.288	20.939	22.57	21.223	19.876	19.64	25.407	28.612	22.675	27.441		2	28.7197	1.48318		30.317			28.456	27.386								2	22.9396	3.23996	20.107		23.762	19.508	25.031	25.948	25.977	20.244	29.113	27.369	24.216	29.4		2	20.8343
4	23.2651	3.46852		18.16	26.48	20.149	25.371	22.421	24.436	21.634	27.47	29.665	24.929	27.407		4	29.2377	2.26008		31.841			28.094	27.778								4	23.6554	3.39877	21.582		24.127	20.209	25.467	25.426	26.601	22.176	28.955	27.222	22.986	29.902		4	24.6878
6	25.5375	3.45252		21.593	28.395	21.444	28.877	23.405	26.956	23.565	30.065	31.315	27.152	28.866		6	30.4197	3.18914		34.065			28.145	29.049								6	25.374	3.75547	23.929		26.093	22.908	26.226	26.692	27.673	24.097	32.233	27.654	24.986	33.06		6	26.745
8	28.7025	4.10033		25.232	30.834	24.1	33.602	26.371	29.833	26.586	33.062	37.551	30.012	32.384		8	32.7	4.56466		37.141			28.021	32.938								8	28.9634	4.15322	26.922		30.273	26.831	30.508	29.201	30.784	28.225	36.343	28.993	27.489	36.645		8	30.62
10	32.8091	4.67662		29.671	35.241	28.47	39.286	29.533	33.113	30.967	36.192	43.744	33.364	37.246		10	36.666	8.16145		43.967			27.855	38.176								10	33.1517	4.84367	30.871		35.424	31.289	35.138	32.811	33.944	32.585	40.982	30.682	32.633	41.544		10	36.6942
12	37.2339	5.18437		34.175	39.682	33.959	44.03	32.247	36.889	35.102	41.787	49.608	37.564	41.679		12	42.4547	8.09658		50.251			34.088	43.025								12	37.517	5.22275	35.527		39.056	36.075	39.989	37.187	37.334	37.451	45.75	32.918	37.68	46.691		12	42.5353
14	41.6584	5.72658		38.93	44.251	38.774	48.037	34.916	41.224	38.931	48.204	55.136	42.418	45.833		14	47.9	6.14359		54.153			41.872	47.675								14	41.5363	5.00205	38.965		42.021	40.789	44.862	40.776	40.971	42.37	51.16	36.664	42.211	52.603		14	47.592
16	45.8188	5.31069		43.769	48.427	43.15	52.075	39.422	45.059	42.703	51.945	58.078	47.218	48.823		16	51.547	5.80492		57.57			45.988	51.083								16	45.633	4.80227	41.505		46.755	45.459	48.968	43.819	45.737	47.188	56.726	42.772	46.457	57.731		16	52.0867
18	49.6056	4.83874		48.933	51.121	47.017	56.137	44.109	48.329	46.406	54.793	60.825	51.978	51.054		18	53.975	4.82168		58.857			49.216	53.852								18	49.6499	4.41351	44.651		52.265	48.771	52.998	46.797	50.072	51.995	59.764	47.571	49.202	60.442		18	55.8485
20	52.7518	4.15807		53.373	53.43	50.552	58.96	48.12	51.048	49.665	56.866	62.064	54.714	53.857		20	56.0177	4.4426		60.109			51.292	56.652								20	52.578	4.31094	48.245		55.331	51.25	55.738	49.73	52.442	55.31	62.189	50.322	52.045	62.863		20	58.6985
22	54.9628	3.60309		55.005	54.289	53.333	60.811	52.065	53.146	52.373	58.68	63.114	55.891	57.032		22	57.921	4.27466		61.206			53.088	59.469								22	55.1496	4.01192	50.357		57.324	54.148	58.351	52.733	54.665	58.469	62.987	51.98	55.405	64.394		22	59.8915
24	56.5834	2.98487		56.417	54.723	55.622	61.62	54.56	54.976	54.55	60.199	62.706	57.054	58.751		24	59.4123	3.93961		62.243			54.913	61.081								24	57.0853	3.36067	51.373		58.526	57.301	59.665	55.785	56.223	60.724	63.39	51.927	58.109	65.549		24	60.8707
26	57.5181	2.7767		56.974	53.556	56.905	61.611	56.911	56.503	56.065	61.62	62.465	58.205	59.517		26	60.6107	3.38067		63.014			56.745	62.073								26	58.6237	3.10442	53.123		59.38	58.333	60.85	58.238	57.557	62.885	63.278	52.612	57.363	65.547		26	62.0335
28	57.8071	2.84052		57.58	53.619	57.531	61.973	56.5	57.231	57.087	60.936	63.51	60.143	60.017		28	61.7683	2.45427		64.167			59.262	61.876								28	59.2154	3.1311	55.416		59.285	58.065	61.704	60.274	57.87	61.894	63.042	54.452	56.979	65.494		28	62.8068
30	58.4276	2.7624		58.374	58.31	58.194	62.628	55.816	57.056	57.493	59.55	64.767	62.687	60.341		30	63.3393	3.20563		67.006			61.945	61.067								30	59.514	2.86952	56.362		58.773	58.613	62.525	61.495	58.259	60.571	64.831	56.204	58.495	65.283		30	63.1123
32	59.8971	2.7334		59.556	61.426	58.882	62.66	58.275	58.387	58.99	61.001	67.657	62.53	61.508		32	64.0233	4.25937		68.893			62.186	60.991								32	59.9976	2.72634	56.313		59.28	59.661	61.485	62.15	59	62.094	67.112	57.821	60.079	65.042		32	63.4583
34	61.2934	3.00515		62.241	58.62	59.578	62.203	61.045	61.417	61.845	63.398	70.101	60.293	63.225		34	63.2367	2.90988		66.582			61.836	61.292								34	60.6157	2.61911	57.979		60.235	59.032	60.26	63.051	59.839	63.914	67.669	60.224	62.024	64.71		34	64.004
36	61.9827	3.12371		63.811	56.449	60.281	62.885	61.234	62.372	64.673	64.157	69.103	61.267	62.979		36	63.2763	1.68109		64.998			63.192	61.639								36	61.3811	2.37938	60.911		60.39	57.375	62.42	64.124	61.129	63.319	67.809	63.857	63.654	64.732		36	64.955
38	62.134	3.35427		61.054	56.667	60.894	64.463	61.168	60.987	67.469	64.37	68.259	64.713	61.451		38	64.5287	2.33274		66.615			64.961	62.01								38	62.1651	2.33355	62.459		60.196	58.483	64.915	64.281	62.352	62.47	67.949	64.629	63.627	65.846		38	65.9038
40	62.0574	3.4211		58.832	57.424	61.45	64.337	61.803	60.777	67.587	64.249	68.602	64.846	63.817		40	64.609	2.48824		67.474			62.989	63.364								40	63.2067	1.8413	62.984		61.213	61.284	66.118	63.802	63.268	63.778	68.088	60.923	63.564	67.049		40	66.0958
42	62.0646	3.15867		58.684	60.206	61.971	62.873	62.508	61.891	64.367	64.017	69.001	62.429	68.725		42	63.4407	2.88517		64.986			60.112	65.224								42	64.3984	2.29279	63.332		62.761	63.877	67.194	64.221	64.091	65.313	66.918	60.25	63.305	68.523		42	65.5147
44	63.464	3.18172				62.469	63.269	65.92	61.979	62.348	64.799	69.829	62.404	69.992		44	#DIV/0!	#DIV/0!														44	64.8243	3.09756	63.55		62.588	66.341	66.299	65.264	64.493	65.235	65.431	64.321	63.335	69.339		44	66.4983
46																46	#DIV/0!	#DIV/0!														46	63.9517				61.659		65.209			64.987			64.874	68.132		46	67.6457
SC thickness	18.143	2.3671		19.4316	17.9805	19.4879	20.1684	22.4999	16.8404	19.0856	16.3645	13.9831	18.1175	15.6136		SC thickness	20.1027	2.32064		20.279			17.6989	22.3301								SC thickness	20.2333	3.09756	24.0049		21.0469	23.4056	20.0818	24.921	17.6458	22.2726	16.5951	18.9412	16.9214	16.7301		SC thickness	20.2064
GROUP: alm30																GROUP: joj30																GROUP: paraf30																GROUP: petro30
depth	MEAN	standard dev.	measurement 1	measurement 2	measurement 3	measurement 4	measurement 5	measurement 6	measurement 7	measurement 8	measurement 9	measurement 10	measurement 11	measurement 12		depth	MEAN	standard dev.	measurement 1	measurement 2	measurement 3	measurement 4	measurement 5	measurement 6	measurement 7	measurement 8	measurement 9	measurement 10				depth	MEAN	standard dev.	measurement 1	measurement 2	measurement 3	measurement 4	measurement 5	measurement 6	measurement 7	measurement 8	measurement 9	measurement 10				depth	MEAN
micron																micron																micron																micron
0	14.841	7.85869	5.1906	12.63	7.3263	8.5309	13.517	17.517	3.0391	24.056	26.27	19.434	24.808	15.773		0	12.0023	10.5994	10.218	0.19766	3.2119	10.304	27.885	24.745	24.608	14.792	0	4.061				0	16.4749	8.09038	11.496	0.55932	21.932	13.034	23.796	11.811	14.301	24.194	15.783	27.843				0	6.35661
2	16.7575	8.15053	6.5581	14.817	9.8095	9.5345	15.577	19.69	5.4006	25.75	27.934	21.956	28.927	15.136		2	14.6488	10.5222	15.634	0.83526	6.53	15.788	29.127	26.668	25.605	17.855	0	8.446				2	20.1983	6.44765	14.95	8.4652	24.591	18.548	25.822	16.315	17.736	26.963	19.062	29.531				2	6.37603
4	19.1838	7.68714	9.1973	18.243	12.879	11.267	17.75	22.604	7.7663	27.591	28.722	25.081	29.491	19.614		4	18.4635	9.75208	21.006	3.0875	10.032	21.284	31.684	29.165	26.723	21.55	6.4857	13.618				4	24.6574	4.85301	18.988	18.039	28.901	25.264	28.372	21.04	21.487	29.733	22.893	31.857				4	7.06735
6	23.2716	6.98892	13.629	24.78	17.315	14.97	22.225	26.81	13.154	31.933	31.832	28.378	30.093	24.14		6	24.0313	8.92838	25.823	8.9337	18.599	27.028	35.95	35.046	30.751	25.432	13.207	19.543				6	30.1222	4.45684	23.477	25.411	33.113	32.078	33.151	26.9	26.783	35.125	28.61	36.574				6	9.1494
8	28.2198	6.9171	18.753	30.591	21.942	19.388	27.368	31.624	18.557	36.352	36.658	33.734	34.489	29.182		8	29.7234	8.04947	30.64	15.268	27.034	32.79	40.446	40.95	34.744	28.429	21.173	25.76				8	35.5688	4.2554	28.829	32.3	37.282	36.849	37.715	32.795	32.053	40.518	34.559	42.788				8	12.9334
10	33.3574	6.71143	24.852	34.583	27.015	25.74	31.872	36.318	23.514	41.558	42.141	39.672	38.893	34.131		10	35.2694	7.3409	35.47	22.688	31.804	38.922	45.243	46.985	37.903	31.16	29.185	33.334				10	40.7997	4.05627	34.844	37.852	42.186	41.455	41.365	38.387	37.195	45.102	40.816	48.795				10	16.9803
12	38.4795	6.86437	30.633	39.018	31.634	31.649	36.191	40.956	28.469	46.789	48.11	45.957	44.267	38.081		12	40.8717	7.04052	40.349	29.874	36.565	45.034	50.278	52.907	41.01	35.157	36.107	41.436				12	46.2013	4.06454	40.647	43.11	47.407	47.653	45.339	43.969	42.421	49.685	47.111	54.671				12	21.5827
14	43.6608	7.15093	35.966	44.563	35.195	36.363	41.444	46.461	34.351	52.013	53.414	52.34	49.637	42.182		14	46.1785	7.02066	45.823	36.536	41.035	50.704	55.624	58.161	42.866	39.532	42.99	48.514				14	51.3905	3.50303	46.287	49.274	51.398	53.98	50.694	49.861	48.052	53.836	51.849	58.674				14	26.7552
16	48.9042	7.10319	41.532	49.824	39.286	41.37	46.968	52.374	40.239	57.237	58.225	57.212	54.678	47.906		16	50.9487	7.04521	51.163	42.63	45.573	56.224	59.18	62.775	44.769	44.024	47.955	55.194				16	56.1896	2.83281	51.63	55.637	54.864	59.182	55.64	55.763	53.291	57.988	56.396	61.505				16	30.9665
18	53.6265	6.28364	47.43	54.375	44.609	47.165	51.748	57.643	45.55	59.234	61.023	61.657	59.686	53.398		18	54.5115	5.71782	54.837	47.456	51.97	58.577	60.413	63.617	47.81	48.552	52.85	59.033				18	59.4953	2.51862	56.745	59.84	57.528	64.292	58.842	59.202	56.623	60.274	58.597	63.01				18	34.4863
20	57.3572	4.99847	52.736	58.198	49.74	52.542	56.312	62.608	50.858	61.131	62.334	64.012	61.413	56.402		20	57.7117	4.63953	58.36	51.943	58.243	60.869	61.353	64.47	50.837	52.607	56.669	61.766				20	61.8224	1.8058	59.734	63.57	59.848	64.476	61.61	62.565	59.666	62.561	60.508	63.686				20	37.685
22	60.0772	3.641	57.21	60.195	54.422	56.789	59.03	64.58	55.691	61.736	63.086	65.776	63.124	59.288		22	59.969	3.67047	60.017	55.672	61.077	61.848	61.911	65.385	53.511	56.52	60.45	63.299				22	62.6581	1.4809	61.086	64.843	60.865	64.261	62.528	64.046	61.297	62.722	61.276	63.657				22	41.2452
24	61.8932	2.02692	60.494	61.837	58.377	60.242	61.212	65.143	60.522	62.301	63.426	65.059	63.203	60.902		24	61.5363	3.10446	61.595	57.722	63.81	62.783	62.045	66.107	56.121	58.918	61.897	64.365				24	63.2388	1.48617	61.616	65.577	61.322	64.259	63.343	65.468	62.832	62.882	61.902	63.187				24	44.347
26	62.701	1.12476	62.1	62.587	60.634	61.547	62.058	64.33	61.978	63.628	64.18	63.641	63.291	62.438		26	61.7541	3.03601	62.205	56.033	63.742	62.761	61.628	65.694	57.203	60.864	63.26	64.151				26	63.8359	1.74616	61.514	65.863	61.912	64.274	63.72	67.388	63.901	63.744	62.824	63.219				26	46.8918
28	63.4833	0.915258	63.336	63.39	62.393	62.721	62.516	62.869	63.418	64.98	65.241	63.51	64.288	63.138		28	61.9078	2.8117	62.807	56.078	63.666	62.812	61.519	65.264	58.258	61.141	64.093	63.44				28	64.5363	2.07263	61.737	66.05	62.558	64.593	64.278	69.324	64.871	64.605	63.782	63.565				28	50.3548
30	64.1516	0.864208	64.049	64.325	62.993	63.546	63.675	63.05	64.405	65.103	65.75	63.743	65.279	63.901		30	62.6013	2.15363	63.302	59.981	63.382	64.421	61.811	64.734	58.665	60.921	64.907	63.889				30	64.8682	1.62217	62.211	65.773	63.523	64.936	65.61	68.32	65.358	64.796	63.958	64.197				30	53.809
32	64.9036	0.753131	64.622	65.589	63.663	64.764	65.037	64.003	65.389	65.188	65.85	63.747	65.657	65.334		32	63.4428	1.95388	63.791	62.994	63.141	65.938	62.377	64.502	59.081	62.46	65.356	64.788				32	65.2633	1.25112	62.951	65.395	64.624	66.15	66.648	67.226	65.605	64.988	64.038	65.008				32	56.6067
34	65.7875	1.19984	64.998	67.677	64.5	67.047	66.652	64.752	64.987	66.637	65.837	63.686	66.03	66.647		34	64.2302	1.8078	64.2	64.024	64.079	65.506	63.297	66.029	59.726	64.525	65.792	65.124				34	65.6764	1.45521	63.896	65.476	65.23	67.436	66.431	68.003	64.678	66.853	63.736	65.025				34	59.1415
36	66.4589	1.68829	65.978	69.221	65.2	68.439	68.34	65.403	64.578	68.128	65.741	64.008	65.795	66.676		36	64.6389	1.80877	64.562	64.817	65.046	65.137	63.262	67.396	60.386	64.92	65.623	65.24				36	66.0249	2.03501	64.404	65.657	65.623	68.538	66.406	68.838	64.138	68.717	63.385	64.543				36	61.1325
38	66.8798	1.62694	67.808	69.398	65.584	67.422	69.452	66.173	65.789	68.476	65.706	64.437	65.567	66.745		38	65.0626	2.06831	64.347	65.08	66.808	66.124	61.989	67.822	61.391	64.817	65.431	66.817				38	66.4698	2.05846	64.576	65.907	66.021	69.626	67.204	68.977	65.483	68.685	63.777	64.442				38	62.4087
40	67.3879	1.67343	68.987	69.524	66.283	66.78	70.398	67	67.009	68.789	65.718	64.947	65.97	67.25		40	65.7526	2.70967	64.196	65.273	68.506	67.124	61.112	68.13	62.357	64.37	67.497	68.961				40	66.4998	1.88135	64.897	66.172	66.42		67.921	69.095		68.653	64.26	64.58				40	62.953
42	67.8446	1.44923	69.25	69.522	67.716	67.151	69.775	67.661	67.804	69.526	65.986	65.479	66.37	67.895		42	66.1431	3.19338	64.822	65.311	68.407	68.389	60.751	67.746	62.406	63.822	69.645	70.132				42	66.816	2.09586	65.334				68.298									42	63.634
44	67.9818	1.83414					68.697	68.245	68.597	70.277	66.443	65.11	66.43	70.055		44	67.3782	2.81118	65.407	65.288	68.293	69.634		67.72	62.475	66.041	70.621	70.925				44																44	64.4398
46	64.486											64.486				46	67.788	2.98237	65.493	65.128	67.772	70.453		69.81	63.007	69.087	71.554					46																46	64.2213
SC thickness	20.1775	3.51353	23.63	18.9575	25.132	23.0214	20.0842	19.1569	25.4294	15.0848	15.5112	17.0062	18.4214	20.695		SC thickness	19.6406	3.33584	20.1791	20.2774	21.9487	16.9815	15.0549	14.895	24.9847	22.6036	21.494	17.9872				SC thickness	17.4416	1.83482	18.0208	18.5453	18.1202	15.7587	18.1941	19.7765	17.5881	16.713	18.4778	13.2216				SC thickness	33.7797
Person 6
GROUP: almbase																GROUP: jojbase																GROUP: parafbase																GROUP: petrbase
depth	MEAN	standard dev.	measurement 1	measurement 2	measurement 3	measurement 4	measurement 5	measurement 6	measurement 7	measurement 8	measurement 9	measurement 10	measurement 11	measurement 12		depth	MEAN	Stand.Dev.	measurement 1	measurement 2	measurement 3	measurement 4	measurement 5	measurement 6	measurement 7	measurement 8	measurement 9	measurement 10	measurement 11	measurement 12		depth	MEAN	stand.dev.	measurement 1	measurement 2	measurement 3	measurement 4	measurement 5	measurement 6	measurement 7	measurement 8	measurement 9	measurement 10	measurement 11	measurement 12		depth	MEAN
micron																micron																micron																micron
0	22.0558	8.888	17.655	19.646	16.045	23.925	2.7962	27.274	35.142	32.501	23.518	16.586	31.811	22.114		0	30.36	3.58992	25.726	32.916	32.316	31.712	23.168	31.603	32.133	33.917	29.749	19.425	28.272	37.36		0	20.9024	7.66956	25.434	30.321	24.452	4.8679	23.881	16.714	17.859	23.69	34.233	30.825	24.284	24.619		0	20.948
2	22.4366	7.65748	16.251	19.885	17.571	24.7	6.2247	27.361	33.141	32.245	24.551	17.809	29.357	23.192		2	30.5904	3.59167	26.027	34.527	31.939	32.055	24.302	31.743	32.838	33.835	28.048	20.739	29.678	37.077		2	23.2189	3.34446	25.251	29.547	24.429	13.883	24.692	19.667	23.11	25.172	35.103	31.901	24.177	26.77		2	22.8793
4	25.0596	6.6361	19.127	23.134	19.453	26.92	12.634	29.496	36.409	32.006	26.357	21.834	32.029	25.717		4	31.7666	3.54977	26.194	31.331	32.544	33.124	26.136	33.56	35.117	36.341	31.552	23.314	31.5	37.938		4	25.8074	3.09465	25.202	28.541	27.096	20.572	27.645	23.93	25.64	27.833	34.719	33.313	24.217	28.966		4	25.0191
6	29.816	5.6212	25.167	27.77	24.193	31.174	20.602	32.264	40.464	36.318	30.392	26.215	34.933	28.304		6	34.9392	4.38806	28.064	30.904	38.501	38.01	29.115	36.748	38.879	38.874	35.358	29.135	33.945	42.326		6	30.061	3.43416	29.484	33.994	32.056	25.281	31.068	28.334	29.234	31.037	36.459	36.854	29.021	31.369		6	27.8936
8	36.5386	4.77066	31.682	33.764	30.92	38.016	32.204	37.819	46.562	41.434	36.446	31.756	40.505	35.025		8	40.3034	4.59093	33.469	36.498	44.68	43.096	33.435	41.268	43.452	44.655	42.178	35.499	36.934	46.992		8	35.4207	3.92868	33.882	39.859	37.918	30.734	37.404	34.939	34.129	34.501	39.615	40.996	33.81	34.3		8	32.368
10	43.3963	4.33866	38.549	40.182	38.428	44.582	42.679	43.561	52.965	46.864	42.757	37.557	46.154	41.726		10	46.5209	4.6446	39.693	42.437	52.069	49.234	39.945	46.878	48.79	50.468	49.174	43.263	40.737	52.514		10	41.9004	3.18031	42.026	46.945	44.55	36.822	44.381	41.546	39.851	39.082	44.522	47.102	38.125	39.639		10	37.5306
12	49.9128	3.72053	45.17	47.014	46.481	50.798	50.526	50.123	57.452	52.349	49.302	44.206	52.699	47.157		12	52.4746	4.10286	47.614	49.127	58.657	55.002	46.144	52.071	53.433	55.396	54.827	50.523	45.424	57.188		12	48.4561	2.36937	49.994	54.108	50.98	43.461	50.146	48.177	46.581	44.202	50.596	53.762	42.488	45.056		12	43.0959
14	55.4149	3.23307	51.608	52.328	53.527	55.821	57.205	56.046	61.652	56.191	54.356	50.478	58.899	52.583		14	57.2748	3.1764	53.986	54.879	60.876	58.833	51.835	56.925	57.421	60.315	60.403	56.487	51.437	59.25		14	53.7968	1.89948	52.308	57.179	57.238	50.57	55.645	54.631	52.807	49.996	55.725	57.628	48.396	50.828		14	48.871
16	59.2658	2.45293	56.036	56.154	59.873	59.323	61.158	59.155	63.887	59.743	58.063	55.52	61.125	57.65		16	60.3928	2.627	57.141	58.594	62.838	62.335	56.525	60.101	60.087	61.661	64.253	61.168	56.444	61.126		16	57.872	1.28454	54.626	59.988	60.999	56.082	58.431	58.316	58.418	56.116	60.225	60.707	54.222	56.148		16	53.8274
18	61.8087	2.06499	58.978	59.087	62.948	61.703	64.06	61.832	65.829	61.162	60.679	59.721	63.283	62.659		18	62.4752	2.61049	59.403	61.405	63.392	64.108	59.583	61.905	61.508	62.97	68.003	62.55	59.941	62.431		18	60.6699	1.29569	57.075	61.715	62.633	60.234	60.622	61.845	61.757	59.478	62.507	62.078	57.377	59.411		18	57.7378
20	62.973	1.67382	61.038	61.145	63.75	62.655	64.509	62.609	66.539	62.204	62.308	61.182	64.665	63.848		20	63.2728	2.27042	59.812	62.249	64.004	65.59	61.714	62.894	62.422	63.139	67.631	63.82	62.299	63.854		20	62.2535	1.44057	59.489	63.374	63.596	63.303	61.512	62.921	62.321	61.512	63.312	62.969	60.475	62.315		20	60.129
22	63.9799	1.53806	62.448	62.435	65.378	63.498	64.905	63.334	67.065	63.067	63.689	62.36	65.942	65.018		22	63.6384	1.91209	60.554	62.99	64.933	65.541	62.335	63.217	62.861	63.297	67.018	64.803	62.948	65.639		22	63.2095	1.57739	60.779	64.22	63.988	65.45	62.117	64.012	62.966	62.144	63.774	63.73	61.743	63.584		22	61.9941
24	64.7691	1.51798	63.537	62.972	67.579	64.204	65.179	63.833	66.875	63.898	64.845	62.611	66.003	64.89		24	64.0902	1.36721	61.988	63.507	65.697	65.495	62.926	63.547	63.543	64.098	66.011	65.398	63.224	67.03		24	63.9995	1.70909	62.039	65.014	64.4	66.896	62.495	65.34	63.711	62.101	64.009	64.456	63.008	64.683		24	63.3197
26	65.321	1.65964	64.389	63.478	69.116	64.502	65.779	64.274	66.579	63.918	65.854	63.024	66.092	64.764		26	64.4229	0.898627	62.921	64.158	65.563	65.467	63.47	63.884	64.456	64.906	64.981	64.996	62.942	67.207		26	64.6072	1.87087	62.376	65.56	64.83	67.747	62.823	66.65	64.067	62.805	64.306	65.083	64.155	65.006		26	64.2447
28	65.8321	1.95195	64.606	63.952	70.19	64.283	67.141	64.464	67.327	63.796	66.73	63.959	66.508	64.746		28	64.78	0.917053	62.815	65.102	65.535	65.448	64.093	64.387	65.474	64.606	65.56	64.818	61.829	67.291		28	65.1035	1.85657	62.733	66.091	65.449	68.254	62.797	67.687	63.948	63.869	64.645	65.683	65.282	65.403		28	64.9148
30	66.0739	2.09802	64.355	64.31	69.883	64.281	68.145	64.574	68.231	63.333	67.553	64.857	66.908	64.729		30	65.2001	1.17493	62.729	65.529	66.081	65.475	64.844	65.026	66.591	64.294	66.232	65.213		67.082		30	65.758	1.86885	63.705	67.705	66.229	68.468	62.693	68.614	64.436	64.214	64.714	65.949	65.753	66.133		30	65.1021
32	66.0812	2.04551	64.631	64.553	68.614	64.557	68.313	64.333	68.591	62.81	68.329	65.636	67.123	64.853		32	65.4437	1.22258	62.686	64.835	66.632	65.615	65.205	65.209	66.591	65.775	66.445	65.874		67.117		32	66.251	2.00458	64.673	69.389	67.028	68.284	62.925	67.829	65.667	64.213	64.603	66.122	66.204	66.714		32	65.3118
34	66.2636	1.76168	65.296	65.039	67.755	64.925	68.157	64.446	68.869	63.583	68.302	66.236	67.286	64.987		34	65.6387	1.35876	63.133	64.661	67.209	66.355	64.931	65.017	65.537	67.274	66.631	67.217		67.9		34	66.5829	1.90749	65.481	70.416	67.844	67.761	63.232	67.094	66.37	64.465	64.647	66.388	66.025	66.621		34	65.646
36	66.5736	1.15279		65.763	67.18	65.409	67.247	66.126	68.732	64.584	67.548	66.257	66.862	65.826		36	66.3371	1.40829	64.601	65.617	67.695	67.089	64.996	65.636	65.181	68.023	68.196	68.099		68.729		36	67.017	2.08111	66.299	71.4	68.86	67.413	63.753	67.146	66.426	64.839	64.795	66.68	65.867	66.482		36	65.6366
38	66.9131	1.07688		66.074	67.938	66.311	66.766	67.745	68.534	64.537	67.4	66.617	66.479	66.65		38	67.1268	1.5117	65.92	66.129	67.681	67.789	65.616	66.918	65.482	68.764	69.842	67.797		69.696		38	67.3022	2.35181	67.413	70.576	70.046	67.214	64.321	67.23	66.77	64.848	65.075	67.975	66.352	66.133		38	65.5764
40				65.979	69.621	67.745	67.287	69.092	68.691	64.305	67.802	68.08	66.572	66.545		40			66.93	65.671	67.743	68.476	66.201	68.39	65.528	69.034	71.357	67.647		70.492		40			68.442	69.636	71.604	67.241	65.122	67.81	67.468	64.68	65.443	69.552	66.834	65.857		40
42				65.405	70.442	68.998	67.512	70.168	68.902	64.474	68.113	69.34	66.738	66.468		42			67.179	65.716	68.218	69.099	66.728	70.017	65.335	69.299	72.865	67.891		70.76		42			66.732	69.01	73.477	67.461	65.975	68.299	67.668	65.72	65.421	70.697	67.206	65.912		42
44				64.36	70.661	70.022	67.045	70.05	69.587	64.714	68.343	69.936	67.736	68.254		44			65.847	66.855												44				68.404	73.551	68.321	66.935	67.362	67.261	67.343	65.139	71.72				44
46																46																46																46
SC thickness	16.1334	2.21127	16.1633	18.2933	20.4037	14.6212	15.4619	14.5626	13.1443	14.0482	19.1688	16.552	14.4907	16.691		SC thickness	15.6253	2.7011	14.5876	16.5318	11.4086	16.159	17.4804	15.2275	16.9016	12.2201	14.2595	14.726	16	22.0013		SC thickness	16.5021	2.43702	20.2878	12.4456	14.0871	20.135	14.4033	18.6558	15.9226	16.8529	16.3969	14.321	17.4798	17.0371		SC thickness	19.4856
GROUP: alm30																GROUP: joj30																GROUP: paraf30																GROUP: petro30
depth	MEAN	standard dev.	measurement 1	measurement 2	measurement 3	measurement 4	measurement 5	measurement 6	measurement 7	measurement 8	measurement 9	measurement 10	measurement 11			depth	MEAN	standard dev.	measurement 1	measurement 2	measurement 3	measurement 4	measurement 5	measurement 6	measurement 7	measurement 8	measurement 9	measurement 10	measurement 11	measurement 12		depth	MEAN	standard dev.	measurement 1	measurement 2	measurement 3	measurement 4	measurement 5	measurement 6	measurement 7	measurement 8	measurement 9	measurement 10	measurement 11	measurement 12		depth	MEAN
micron																micron																micron																micron
0	27.2663	4.21291	28.386	25.606	27.204	30.119	24.55	26.427	27.976	32.514	27.024	17.334	32.789			0	18.1261	5.64839	25.086	10.819			9.4557	17.315		21.979	21.452	22.301		16.601		0	25.9705	7.42794	26.277	12.985	21.868	11.285	27.994	30.976	29.881		30.775	31.648	30.599	31.388		0	34.3597
2	26.9315	3.90341	28.392	26	26.314	28.273	25.214	26.062	25.472	31.986	27.858	17.926	32.749			2	17.7889	5.79374	24.357	10.446			9.2154	15.939		21.28	21.348	23.573		16.153		2	26.8244	6.79108	26.562	18.167	22.173	11.456	28.266	31.688	31.395		31.426	31.18	31.138	31.617		2	34.1837
4	29.388	4.02668	31.506	29.227	28.763	32.497	28.112	29.491	28.297	33.927	29.227	18.947	33.274			4	20.9414	5.78328	25.816	13.043			11.425	20.198		25.116	25.162	25.585		21.186		4	29.0927	5.63195	28.789	21.978	25.976	15.902	31.843	32.539	33.11		32.81	31.425	32.616	33.032		4	36.1031
6	33.9158	3.34959	35.487	33.476	32.18	36.753	32.149	34.218	32.945	37.257	35.412	25.675	37.522			6	25.3042	5.34452	28.861	17.415			16.71	25.123		29.28	29.929	28.938		26.178		6	32.5317	4.60304	34.182	24.596	30.211	22.97	35.482	35.3	35.44		35.471	33.864	34.817	35.516		6	38.6148
8	39.8519	3.2438	41.078	39.427	37.396	42.941	37.118	40.699	39.8	42.746	41.418	32.346	43.402			8	31.953	4.4172	34.293	25.65			25.259	33.191		36.576	36.394	33.523		30.738		8	36.7512	3.81149	39.584	29.299	35.535	29.683	39.341	40.17	37.846		38.621	36.905	38.764	38.515		8	41.1474
10	45.9467	3.36046	46.758	45.488	43.16	49.139	43.17	47.782	47.41	49.45	45.806	38.249	49.002			10	38.933	4.14325	41.453	33.505			33.5	40.844		43.833	42.539	40.346		35.444		10	41.8086	3.25343	44.998	35.812	40.994	36.18	43.624	46.093	41.846		42.624	41.802	44.056	41.866		10	43.4204
12	51.6607	3.0222	52.602	51.731	49.946	53.972	50.111	53.364	53.024	54.59	50.318	44.132	54.478			12	45.5305	3.79063	48.206	40.531			41.412	46.54		50.725	48.117	47.004		41.709		12	47.3961	3.1335	50.484	42.349	47.264	43.65	49.41	53.178	46.043		46.986	46.897	49.71	45.386		12	45.7884
14	56.7121	2.70742	57.493	56.579	55.476	58.799	55.243	58.434	57.955	58.851	55.951	49.761	59.291			14	51.7162	3.61696	54.665	47.234			48.176	51.935		57.248	53.221	53.361		47.89		14	53.1526	2.81902	56.086	48.908	53.635	51.717	54.691	58.299	50.124		51.973	52.603	55.643	51		14	48.5808
16	60.1621	2.18051	60.612	59.104	58.675	60.812	58.895	61.202	61.057	61.251	61.162	55.202	63.811			16	56.3305	2.73252	58.534	53.233			53.72	55.91		60.25	57.484	58.352		53.161		16	57.6185	2.2117	60.122	54.287	57.137	57.761	58.188	61.248	54.19		56.14	57.528	59.581	57.622		16	51.691
18	62.2887	1.8485	62.841	61.235	61.247	62.812	61.415	63.183	63.532	62.606	62.586	58.136	65.583			18	59.8104	1.80427	60.527	58.108			57.786	59.416		63.073	60.575	60.859		58.139		18	60.7342	1.58641	61.604	58.642	60.286	62.565	61.19	63.205	58.596		58.88	60.044	61.984	61.08		18	54.5799
20	63.5485	1.33527	63.42	62.711	62.655	63.714	63.008	64.317	64.821	63.444	63.875	60.92	66.148			20	61.5191	1.45383	62.025	60.538			60.281	60.707		64.192	61.583	62.865		59.962		20	62.8994	1.10882	62.721	61.389	63.453	65.163	62.437	64.063	63.044		61.269	62.365	62.974	63.015		20	57.4739
22	64.1884	1.179	63.911	63.486	63.496	64.61	64.056	65.162	65.703	63.991	63.94	61.726	65.991			22	62.9749	1.16739	63.163	62.986			62.09	61.951		65.236	62.661	63.959		61.753		22	64.1915	1.35653	63.243	62.738	66.623	66.407	63.559	64.275	65.232		63.048	64.087	62.876	64.018		22	60.0543
24	64.3798	1.07323	64.238	63.095	63.281	65.456	64.657	65.123	65.758	64.491	64.07	62.494	65.515			24	64.1489	1.05603	63.971	65.474			63.171	62.971		65.572	63.862	64.968		63.202		24	64.8634	1.37792	63.794	63.707	66.819	66.289	64.236	63.77	67.142		64.578	65.531	63.059	64.572		24	62.1737
26	64.5781	1.1062	64.534	63.142	63.196	66.301	64.891	64.782	65.529	64.966	64.77	62.773	65.475			26	65.1192	1.28648	64.539	67.691			63.788	63.91		65.829	64.804	65.823		64.57		26	65.1326	1.05108	64.391	64.347	66.649	65.335	65.088	63.917	66.533		65.672	66.118	63.458	64.951		26	63.73
28	64.886	1.0715	64.77	63.922	63.351	66.808	64.825	65.207	65.485	65.232	65.395	63.126	65.625			28	65.6375	1.65163	65.328	69.317			63.91	64.466		65.341	65.287	66.388		65.063		28	65.4294	0.763147	65.037	64.483	65.505	65.041	66.561	64.785	65.613		66.353	66.543	64.557	65.245		28	64.6543
30	65.2809	0.955155	65.344	64.686	63.613	67.313	64.673	65.894	65.504	65.381	65.336	64.458	65.888			30	66.0306	1.69088	66.277	69.876			64.489	64.982		64.947	65.731	66.429		65.514		30	65.6719	1.09303	65.766	64.182	64.242	65.15	68.05	65.149	65.584		66.315	66.468	66.194	65.291		30	65.2074
32	65.7125	0.872531	66.544	65.425	64.07	66.645	64.451	66.809	65.948	65.62	65.307	65.817	66.201			32	66.2965	1.07943	67.646	68.115			65.552	65.314		65.449	66.104	66.676		65.516		32	65.9733	1.46951	66.251	64.196	64.717	65.245	69.596	64.956	65.664		66.296	66.814	66.755	65.216		32	65.1889
34	66.1835	1.11763	67.274	66.082	64.49	65.972	64.379	67.803	66.537	65.908	65.556	67.53	66.487			34	66.759	1.22041	69.319	66.831			67.092	65.616		65.94	66.375	67.298		65.601		34	66.4192	1.85591	66.341	64.483	65.407	65.33	71.099	65.161	65.756		66.311	68.453	66.485	65.785		34	65.2891
36	66.6617	1.33555	67.132	66.601	64.843	66.797	64.431	68.266	66.7	66.806	65.828	69.113	66.762			36	67.2009	1.31497	69.251	66.586			69.139	65.782		66.331	66.461	67.47		66.587		36	66.9225	2.21641	66.398	65.026	65.761	65.814	72.453	65.805	65.849		66.469	69.863	66.046	66.664		36	65.6121
38	67.1183	1.30961	67.314	67.663	65.314	67.63	64.632	68.546	66.717	68.046	66.309	68.962	67.168			38	66.9978	0.602586	67.921	66.385						66.849	66.488	66.822		67.522		38	67.3602	2.30102	66.402	65.791	66.075	66.541	72.981	66.644	66.319		66.873	70.563	65.475	67.298		38	65.754
40	67.7008	1.41509	68.1	69.63	66.006	68.984	64.955	68.113	66.897	68.834	66.787	68.771	67.632			40	67.186	0.952733	67.484	66.276						68.581	66.407	66.453		67.915		40	67.4873	1.71407	66.656	65.915	66.694	66.742	70.586	67.697	66.836		67.188	70.759	65.472	67.815		40	65.7118
42	68.0456	1.56764	68.605	70.657	66.5	70.34	65.606	67.435	67.131	69.369	67.24	68.051	67.568			42	66.7945	0.603146	67.693	66.426							66.467	66.592				42	67.4766	1.17867	67.318	65.481	67.352	66.62	68.614	68.377	67.431		67.347	69.397	65.905	68.401		42
44	68.2081	1.39595	68.59	70.118	66.628	70.363	66.525	67.866	67.612	68.898			67.273			44	67.206	0.466126	67.702	67.139							66.777					44	67.8077	1.04156	67.836	65.565	67.88	67.336	68.143	68.645	68.037					69.02		44
46	68.7732					70.378		68.678	68.176	67.861						46	67.566	#DIV/0!	67.566													46	67.7947	1.14511	68.122	66.099	68.393	68.565										46
SC thickness	15.1112	1.72382	13.7684	15.2062	16.4724	13.5397	18.558	13.6058	16.9424	12.9458	14.973	15.9346	14.2773			SC thickness	17.0619	2.61257	14.7476	22.5169			17.2355	15.51		15.0057	15.3213	17.408		18.7499		SC thickness	17.2794	2.44774	16.689	17.8079	19.6119	17.8411	13.9048	14.8482	20.9655		20.9772	15.7447	14.7276	16.9556		SC thickness	23.2452
Person 8
GROUP: almbase																GROUP: jojbase																GROUP: parafbase																GROUP: petrbase
depth	MEAN	standard dev.	measurement 1	measurement 2	measurement 3	measurement 4	measurement 5	measurement 6	measurement 7	measurement 8	measurement 9	measurement 10	measurement 11			depth	MEAN	Stand.Dev.	measurement 1	measurement 2	measurement 3	measurement 4	measurement 5	measurement 6	measurement 7	measurement 8	measurement 9	measurement 10	measurement 11			depth	MEAN	stand.dev.	measurement 1	measurement 2	measurement 3	measurement 4	measurement 5	measurement 6	measurement 7	measurement 8	measurement 9	measurement 10	measurement 11			depth	MEAN
micron																micron																micron																micron
0	17.6763	7.59075	26.21	24.976	14.158	9.4329	20.242	5.7133	25.435		15.243		11.078			0	11.4809	6.89214		0	11.682	8.5903	16.037	15.033	21.333		7.691	14.679	7.9987			0	19.7673	7.0498	11.936	20.548	5.6149	24.857	22.829	26.921	25.665	13.745	28.012	18.457	22.76			0	21.6692
2	23.8142	5.64323	27.351	28.159	22.668	21.526	24.285	10.447	29.094		26.984		23.738			2	15.6513	6.77175		3.5004	16.081	11.537	24.906	16.065	20.4		17.07	22.93	13.413			2	23.7607	4.11824	21.074	22.086	18.376	22.368	26.655	28.69	27.076	19.54	28.636	25.037	27.42			2	26.0776
4	27.452	4.69702	28.974	29.255	27.586	26.96	26.704	16.153	31.99		31.994		28.623			4	20.1633	5.62647		10.948	20.204	16.479	28.945	19.104	22.815		22.648	26.662	19.129			4	28.4251	4.99171	30.712	25.804	28.82	24.13	31.473	29.346	28.691	21.469	30.409	30.296	29.827			4	29.6182
6	30.8886	3.72427	31.628	30.595	30.89	30.516	30.341	22.574	35.038		35.527		32.398			6	26.8946	4.64271		18.278	26.539	27.097	33.099	25.28	30.578		27.391	30.728	24.987			6	34.0221	5.92986	39.26	30.62	36.315	31.525	36.736	31.978	31.721	23.532	34.621	34.452	32.248			6	33.1874
8	35.3745	2.87301	36.004	34.009	34.443	34.195	35.592	30.14	39.961		38.652		36.979			8	33.4047	4.21966		25.475	33.204	36.776	37.45	31.524	36.856		32.548	35.389	30.904			8	39.7103	5.69946	45.739	35.675	42.782	38.239	44.123	35.795	35.619	28.136	39.393	39.747	34.687			8	37.8769
10	39.6689	2.58243	39.755	37.538	38.107	37.909	40.498	36.944	44.913		41.687		41.676			10	38.7649	3.89517		31.756	37.537	43.782	41.849	37.872	40.761		37.797	40.566	36.713			10	45.483	5.46824	51.546	40.851	47.94	44.049	52.463	41.38	40.152	32.717	45.353	45.994	37.332			10	42.7049
12	44.0449	2.7317	42.467	42.041	42.732	42.03	44.946	42.53	50.21		45.403		46.282			12	44.0197	4.16703		37.005	41.523	50.421	46.33	43.278	45.379		44.202	46.662	42.479			12	50.2831	5.51708	56.076	47.746	51.562	49.384	54.114	48.026	45.074	36.858	50.488	51.024	40.245			12	47.9081
14	48.61	2.96316	45.791	46.441	47.788	46.266	49.295	48.643	55.389		49.267		50.876			14	49.5196	4.22959		42.524	47.647	56.012	51.253	47.209	51.132		50.86	52.086	48.396			14	54.1236	5.33289	59.793	55.508	53.228	54.089	52.759	54.281	49.207	40.961	53.871	55.038	43.518			14	53.074
16	53.1719	3.03886	50.135	49.952	52.551	50.576	53.514	55.597	59.104		53.946		55.631			16	54.594	3.89484		48.348	54.09	60.47	56.93	51.462	55.96		54.898	56.315	54.376			16	57.2676	4.54697	61.968	59.589	55.268	57.721	53.169	60.302	52.856	44.34	56.838	58.901	47.258			16	56.8114
18	57.3781	3.16997	54.326	53.47	57.182	54.907	56.905	60.821	62.611		58.803		60.409			18	58.0884	2.84975		53.561	56.58	61.7	60.889	56.218	59.311		58.36	59.775	58.296			18	59.6809	3.49645	63.553	61.816	57.784	59.934	54.373	64.093	56.213	47.753	58.922	62.639	50.626			18	59.9244
20	60.1255	2.38238	58.261	57.047	60.175	58.192	59.2	63.283	63.554		61.292		62.442			20	60.5643	1.88255		58.086	58.479	63.094	61.92	59.559	61.639		61.173	61.865	61.374			20	61.5451	2.86112	64.017	62.568	59.395	61.813	57.085	66.548	59.39	51.817	60.866	64.354	53.51			20	61.6819
22	62.2731	1.69018	61.024	60.314	62.431	61.183	60.872	64.657	64.443		63.261		64.083			22	62.3944	1.58609		61.516	60.758	64.954	62.67	60.688	62.331		63.844	63.411	62.713			22	62.8041	2.43049	65.027	62.577	59.854	63.25	60.473	67.083	61.365	55.805	62.513	64.381	56.095			22	62.8007
24	63.0096	1.40533	61.83	60.937	64.019	62.67	61.721	64.293	64.673		63.934		64.528			24	63.621	1.41568		63.71	63.093	66.368	62.939	61.829	63.203		64.205	63.988	63.341			24	63.6794	2.5513	67.073	62.363	60.898	64.146	62.204	66.468	62.604	58.319	63.897	64.388	58.291			24	63.6916
26	63.702	1.20623	62.9	61.647	65.307	63.734	62.693	64.047	64.966		64.322		64.803			26	64.3304	1.27968		65.554	63.449	66.517	63.384	62.989	64.362		64.058	64.491	63.8			26	64.38	2.98099	68.526	62.036	62.688	64.324	63.189	66.284	63.613	60.651	64.723	64.378	59.977			26	64.5813
28	64.5831	1.02775	64.409	63.091	66.247	64.282	63.829	63.99	66.039		64.778		65.12			28	64.9797	1.36229		67.003	63.508	66.517	64.127	63.724	65.312		64.667	64.859	64.191			28	65.0104	2.7911	68.856	62.808	63.066	65.593	63.909	66.36	64.481	59.519	65.257	64.661	61.003			28	65.0761
30	65.3145	1.0923	65.469	64.445	67.032	64.684	64.407	64.132	67.097		65.25		65.442			30	65.3181	1.35499		67.553	63.86	66.093	64.557	63.793	65.93		65.441	65.417	63.876			30	65.5147	2.10282	69.284	64.134	61.646	68.31	64.51	66.174	64.545	58.535	65.171	65.188	62.526			30	65.1923
32	65.8558	1.38538	65.782	65.027	68.165	65.141	64.248	64.592	67.981		65.91		65.493			32	65.3543	1.08526		67.089	64.256	65.88	64.452	64.205	65.948		65.65	66.312	63.272			32	65.8726	1.7206	69.9	65.099	61.918	69.63	64.614	65.831	64.116	60.384	65.247	65.421	64.695			32	65.5471
34	66.5656	1.70182	66.965	65.638	69.454	65.614	64.315	65.158	68.768		66.613		65.504			34	65.5463	0.634774		66.323	65.686	66.266	64.653	65.154	65.008		65.734	66.922	63.847			34	66.2683	2.02807	69.448	65.884	64.341	69.101	64.496	66.296	64.312	62.144	65.667	65.408	66.246			34	66.0234
36	67.2046	1.73352	69.597	66.509	69.357	66.093	64.683	65.894	68.37		67.134		65.519			36	65.9843	0.895138		65.218	67.271	66.665	65.378	65.914	64.83		66.614	67.029	64.902			36	66.7681	1.81513	66.967	67.454	66.561	68.846	65.414	67.245	64.89	62.221	65.857	65.649	66.996			36	66.3632
38	67.5765	1.59177	70.403	67.213	68.636	66.575	65.202	66.91	68.057		67.616		65.534			38	66.2703	0.942118		64.728	65.921	67.102	66.225	66.38	65.867		67.669	67.425	65.515			38	67.5561	2.13489	65.704	69.419	68.521	68.956	66.797	68.077	65.419	62.451	65.56	66.101	67.791			38	66.5351
40			68.166	66.502	68.645	67.213	65.92	68.376	68.786		67.544		66.072			40	66.4194	1.34689		64.931	64.133	67.539	67.28	66.979	66.606		67.468	68.338	65.945			40	68.2331	1.98974	66.755	69.727	70.306	69.3	66.788	68.838	65.918	65.609	65.18	66.347	68.643			40
42			66.947	65.942	68.982	67.897	66.379	69.212	69.645		67.35		66.684			42	66.7583	1.35111		65.537	64.354	67.977	67.794	67.786	66.868		66.992	69.674	66.622			42	68.4859	#DIV/0!	67.774	69.199	71.867	69.954	66.152	68.925	65.53	68.478	64.627	66.422	68.923			42
44			67.423	66.672	69.589	67.852	66.493	69.042	72.092		68.12		66.656			44	66.8822	1.22196		66.599	64.875		67.386		67.692		67.859	71.759	67.398			44	68.408	4.11475	68.733	69.266	71.601	69.288	66.76	68.609	64.599	65.874		67.18	68.46			44
46					70.317	67.602					69.102		66.537			46	69.218	0.2786							69.415		69.021					46																46
SC thickness	19.3022	1.6897	20.3409	21.0795	18.2454	21.663	20.2434	18.0174	16.6128		19.6397		17.8778			SC thickness	19.0462	1.65796		23.0021	18.3398	18.4481	17.1403	20.011	18.6236		18.8855	18.28	18.6851			SC thickness	19.0442	4.11475	24.463	14.5322	18.0004	17.2153	10.9048	21.5625	17.2436	21.5625	23.5139	22.4936	17.9939			SC thickness	18.4026
GROUP: alm30																GROUP: joj30																GROUP: paraf30																GROUP: petro30
depth	MEAN	standard dev.	measurement 1	measurement 2	measurement 3	measurement 4	measurement 5	measurement 6	measurement 7	measurement 8	measurement 9	measurement 10	measurement 11			depth	MEAN	standard dev.	measurement 1	measurement 2	measurement 3	measurement 4	measurement 5	measurement 6	measurement 7	measurement 8	measurement 9	measurement 10	measurement 11	measurement 12		depth	MEAN	standard dev.	measurement 1	measurement 2	measurement 3	measurement 4	measurement 5	measurement 6	measurement 7	measurement 8	measurement 9	measurement 10	measurement 11	measurement 12		depth	MEAN
micron																micron																micron																micron
0	23.2024	5.01895		13.417		23.876	27.684	25.566	20.398		23.672		27.804			0	16.4447	7.84102	20.71	14.969	7.459	26.611	4.2218	20.745	25.994	18.41	15.902	23.125	15.516	3.6735		0	21.572	7.43394	9.5169	15.896	23.508	29.605	28.355	24.893	31.445	27.848	18.31	20.296	20.007	9.1842		0	4.06191
2	25.1206	4.2374		18.401		22.958	28.331	30.587	22.246		25.126		28.195			2	19.7618	6.80917	23.545	17.854	13.953	27.88	9.9748	22.24	25.529	27.268	17.87	25.734	18.142	7.1518		2	24.7227	7.30043	11.377	17.716	27.296	32.497	29.247	27.062	32.116	32.127	25.935	26.359	22.329	12.611		2	4.5137
4	27.7349	3.03663		23.735		24.711	29.654	31.36	25.407		29.05		30.227			4	22.9635	5.92504	26.891	22.206	18.406	30.187	15.553	24.763	26.522	28.574	20.448	29.409	21.7	10.903		4	27.7157	7.18803	13.78	20.633	31.287	35.208	29.368	29.412	33.165	36.219	31.208	30.608	24.89	16.81		4	6.08971
6	31.3689	2.43702		29.478		28.1	33.181	33.157	28.95		34.109		32.607			6	27.0591	5.3925	32.056	27.129	20.973	32.624	19.47	30.216	28.749	31.071	26	33.287	26.047	17.087		6	32.4641	5.5622	25.514	27.938	37.103	38.108	28.379	34.904	36.404	40.067	34.777	34.404	29.802	22.169		6	8.69582
8	35.353	2.33186		35.493		32.653	36.841	35.435	32.099		38.798		36.152			8	32.1628	4.92231	37.177	31.988	27.827	36.925	23.416	35.5	33.267	35.554	31.495	37.408	31.679	23.718		8	38.2697	5.09977	36.794	35.2	42.911	43.731	31.255	40.544	42.548	44.409	38.768	39.359	35.673	28.044		8	13.2226
10	39.2944	2.59998		39.848		37.918	40.934	37.966	35.134		43.316		39.945			10	37.4125	4.41131	42.14	36.822	38.639	40.932	27.635	40.305	37.95	39.771	36.719	40.948	37.062	30.027		10	44.0438	4.66842	40.266	42.286	48.638	49.292	39.693	48.043	47.549	49.393	43.064	44.603	41.003	34.696		10	18.6807
12	42.5456	2.52031		43.095		42.771	44.702	40.616	38.327		45.945		42.363			12	41.9535	4.36526	47.071	41.158	47.458	40.697	31.863	45.081	42.94	43.545	41.517	43.793	42.042	36.277		12	49.6395	4.64855	43.662	49.114	54.215	53.941	47.279	55.629	51.032	54.29	47.893	51.677	46.111	40.831		12	24.486
14	45.4311	2.4212		46.395		47.372	47.413	43.075	41.566		47.706		44.491			14	46.0612	5.05495	51.883	45.302	54.438	40.754	36.169	49.779	47.985	47.441	44.239	47.312	46.465	40.968		14	54.6689	4.91507	45.748	54.91	58.447	58.444	53.639	60.426	55.134	59.075	53.108	59.208	51.696	46.192		14	30.8038
16	48.6181	2.88976		49.73		52.263	50.534	45.444	44.814		50.684		46.858			16	50.2556	5.2107	56.255	49.333	59.022	45.017	40.449	54.22	53.132	51.54	47.111	51.636	49.98	45.372		16	58.8078	4.85596	47.967	59.903	62.365	60.851	59.32	65.092	60.054	62.365	56.955	61.942	57.477	51.402		16	36.58
18	52.3267	3.5146		53.244		57.332	54.993	49.155	48.065		54.221		49.277			18	54.0868	4.77884	59.071	53.321	61.396	49.204	44.483	57.932	57.324	56.16	50.707	55.404	53.604	50.436		18	61.5875	3.90013	52.484	61.678	63.463	63.165	64.025	67.077	63.276	63.714	59.812	63.477	60.494	56.385		18	41.6611
20	55.9354	3.34255		56.878		60.382	58.924	53.497	51.798		57.56		52.509			20	57.4435	4.35989	61.66	55.684	63.062	52.31	48.477	60.95	59.745	61.649	54.253	58.504	57.406	55.622		20	63.5344	3.09211	56.788	63.207	64.599	64.145	66.938	68.936	64.247	64.62	62.185	64.279	62.384	60.085		20	46.4239
22	58.9716	2.64827		59.764		62.195	61.138	57.313	55.671		60.807		55.913			22	59.8867	3.83458	63.45	57.414	64.073	55.39	52.093	61.99	61.691	65.301	57.552	60.709	60.199	58.779		22	64.3692	2.74871	57.435	63.747	66.081	65.162	67.275	68.123	65.241	64.95	64.207	64.898	63.452	61.859		22	50.3653
24	61.3199	2.11767		62.152		63.475	62.879	60.881	58.028		62.884		58.94			24	61.7178	2.99442	65.405	59.862	64.814	58.103	55.61	62.921	62.756	65.893	60.493	61.844	61.348	61.564		24	64.9988	2.57412	58.13	64.265	67.604	66.714	66.792	67.184	66.265	65.253	65.567	65.208	64.185	62.819		24	53.9397
26	62.9413	1.58191		63.25		64.43	63.083	63.57	59.945		64.424		61.887			26	63.1955	2.57085	67.945	62.588	65.306	60.707	58.186	63.54	63.807	66.433	61.684	62.907	62.494	62.749		26	65.4322	2.56298	59.64	64.691	69.488	68.179	65.128	65.421	67.59	65.52	66.447	65.442	65.082	62.559		26	57.3287
28	63.8214	1.53822		63.488		65.014	63.363	65.845	61.242		64.819		62.979			28	64.3739	2.45351	69.822	63.93	66.599	61.731	60.616	64.062	64.833	66.887	62.846	63.885	63.636	63.64		28	65.9964	2.84605	61.15	65.148	71.054	68.393	64.676	63.619	69.313	66.296	67.715	66.034	66.045	62.514		28	59.94
30	64.4814	1.59839		63.952		65.372	63.89	67.433	62.359		64.687		63.677			30	65.1214	2.22721	69.353	64.734	68.632	62.717	61.667	64.31	65.68	66.633	63.86	65.358	64.446	64.067		30	66.6796	2.55238	62.668	65.726	69.753	68.578	65.968	64.45	70.286	67.734	69.262	66.716	66.225	62.789		30	61.8018
32	65.181	1.70709		64.567		65.321	64.232	68.697	63.229		65.059		65.162			32	65.5678	2.07657	68.713	65.432	69.506	63.157	62.625	64.561	66.196	65.197	64.88	67.425	64.713	64.409		32	67.0553	2.22176	64.154	66.405	68.557	68.348	66.576	65.405	70.262	69.096	69.653	67.122	66.085	63.001		32	63.04
34	65.6097	1.62638		65.215		65.02	63.968	68.563	64.028		65.662		66.812			34	65.884	1.97903	67.466	66.09	69.31	63.654	62.693	64.819	66.591	65.139	65.929	69.003	65.012	64.902		34	67.2676	2.03229	65.085	67.493	68.308	68.199	66.199	66.273	69.41	70.36	69.207	67.458	66.102	63.117		34	63.8209
36	65.7679	1.29421		65.885		65.237	63.873	67.77	64.804		65.945		66.861			36	66.439	1.95256	66.572	66.747	69.386	64.974	62.856	64.97	66.761	67.377	66.846	69.996	65.361	65.422		36	67.5319	1.81035	65.953	68.543	68.066	69.196	66.23	67.137	67.46	70.329	68.911	68.684	66.183	63.691		36	64.3275
38	66.0077	0.901883		66.795		65.772	64.326	66.938	65.572		66.081		66.57			38	66.9791	1.90609	66.929	67.403	69.714	66.234	63.921	64.817	67.112	68.913	67.117	70.206	66.02	65.363		38	67.7772	1.75369	65.761	69.44	67.89	70.15	66.849	68.407	66.14	68.617	68.724	70.132	66.264	64.952		38	64.6608
40	66.3521	0.918539		67.866		66.455	64.726	66.087	66.428		66.352		66.551			40	67.5044	1.7233	67.476	66.949	70.498	66.65	64.853		67.801	69.279	67.179	69.479	67.187	65.197		40	67.9248	1.83365	65.583	70.252	67.743	70.475	67.44	69.697	65.658	67.832	68.358	69.899	66.343	65.818		40	66.2205
42	66.691	0.963964		67.939		67.23	64.954	66.128	67.31		66.685		66.591			42	67.4083	2.26904	68.691	66.064	71.704	67.029	64.521				66.221	69.201	68.194	65.05		42	67.7785	1.70351	65.661	70.723	67.849		67.991	69.728	65.365	68.25	67.864	69.245	66.796	66.092		42
44	67.243	0.524488		67.347				66.589	68.036		67.163		67.08			44	68.1446	2.27679	69.311	66.058	71.453	66.884						69.462	68.938	64.906		44	67.8295	1.92225						69.699	65.325			68.894	67.4			44
46	68.0297								68.717		67.708		67.664			46	#DIV/0!	#DIV/0!														46	68.618											68.618				46
SC thickness	24.4981	2.80234		23.0171		20.6916	22.4916	28.3405	24.7851		24.2698		27.8909			SC thickness	22.0868	3.1402	23.6406	24.3045	15.3631	25.3928	26.3946	19.5734	19.2993	21.9972	24.3379	19.5385	22.24	22.9598		SC thickness	18.3607	2.86748	20.9319	14.8012	22.8004	17.9261	17.4531	19.6949	19.6949	14.0003	21.0893	14.039	18.2221	19.6753		SC thickness	25.2331
Person 9
GROUP: almbase																GROUP: jojbase																GROUP: parafbase																GROUP: petrbase
depth	MEAN	standard dev.	measurement 1	measurement 2	measurement 3	measurement 4	measurement 5	measurement 6	measurement 7	measurement 8	measurement 9	measurement 10	measurement 11			depth	MEAN	Stand.Dev.	measurement 1	measurement 2	measurement 3	measurement 4	measurement 5	measurement 6	measurement 7	measurement 8	measurement 9	measurement 10	measurement 11	measurement 12		depth	MEAN	stand.dev.	measurement 1	measurement 2	measurement 3	measurement 4	measurement 5	measurement 6	measurement 7	measurement 8	measurement 9	measurement 10	measurement 11			depth	MEAN
micron																micron																micron																micron
0	22.7331	6.93606	18.192	33.202	17.69	21.106		10.979	25.022	31.409	24.265	27.851	29.112			0	24.9849	5.04258	28.367	21.657	22.259	22.437		30.607	25.288	17.229	32.035	26.321	34.077	32.132		0	26.5169	7.41587	17.597		28.871	32.292	17.634	27.965	35.01	26.249	30.989	19.353	13.189			0	28.2099
2	25.8736	4.58674	22.703	32.685	20.387	25.29		20.385	28.118	31.834	25.587	28.464	31.507			2	28.1396	4.296	32.371	22.524	24.962	24.5		31.813	29.228	25.628	34.091	29.46	33.887	33.507		2	27.9369	3.98818	21.589		27.068	33.387	21.439	29.176	34.914	27.985	30.894	24.669	24.747			2	29.0151
4	29.1348	4.19896	27.28	34.081	23.663	30.003		23.884	31.814	35.132	27.221	29.579	34.51			4	32.4595	4.11624	37.398	26.793	28.624	27.879		33.748	34.227	34.259	36.748	32.728	36.581	36.206		4	31.5239	4.39971	24.806		31.729	36.58	26.094	32.594	37.165	31.699	33.447	28.657	31.077			4	29.9416
6	34.1393	4.55653	33.264	40.4	26.965	37.492		27.484	35.936	38.714	32.859	35.21	38.07			6	38.7	5.38498	42.514	31.809	33.411	31.92		40.349	41.702	43.625	44.27	37.587	41.364	43.889		6	35.9191	5.06397	28.096		37.271	40.509	31.6	36.729	40.199	37.03	36.77	31.394	34.772			6	31.4714
8	40.8569	4.65319	39.355	46.697	35.412	44.844		32.038	42.674	46.24	39.595	41.119	42.068			8	45.909	5.87008	49.758	39.57	40.458	37.474		47.031	48.971	52.445	51.565	42.573	47.887	51.327		8	41.209	5.10887	32.536		41.084	46.762	37.757	41.252	45.984	43.088	42.547	35.751	40.278			8	35.7154
10	47.8806	5.14576	47.71	52.938	43.844	51.471		36.918	51.267	54.155	44.742	49.522	47.527			10	53.1556	5.35751	56.814	47.934	50.16	43.79		54.23	55.762	59.536	57.019	49.137	55.669	57.851		10	46.9084	5.09504	36.975		44.661	53.83	44.567	45.9	52.687	49.739	49.037	41.635	46.698			10	40.5633
12	53.8045	4.6978	55.839	58.403	49.25	57.596		44.912	57.074	57.907	49.455	57.584	54.135			12	58.9931	4.56521	59.383	54.819	57.555	50.73		60.817	61.295	65.337	62.009	55.528	60.778	63.335		12	51.8867	4.01645	41.396		48.556	57.853	50.897	51.777	57.66	55.068	55.746	47.603	52.579			12	45.5318
14	58.131	3.70001	59.162	61.873	54.647	61.081		52.434	60.904	61.247	53.7	62.582	59.104			14	62.6448	2.56828	61.871	61.38	62.243	57.984		63.486	63.891	67.057	63.246	59.794	63.95	64.909		14	56.479	2.7475	45.879		52.494	60.807	56.749	58.052	62.055	59.317	62.518	53.651	58.189			14	50.7264
16	61.2323	3.57599	62.389	64.522	58.606	64.232		55.462	64.271	62.559	57.817	67.075	62.785			16	65.1195	1.87266	62.436	64.649	65.868	63.156		65.91	66.01	68.423	64.504	63.827	65.516	66.304		16	59.7204	2.55644	51.31		56.466	62.665	60.819	61.26	63.533	61.99	64.982	58.265	62.18			16	55.4243
18	63.3375	2.81207	63.595	65.062	62.551	65.629		58.457	67.312	63.67	60.424	67.02	65.234			18	66.7598	1.74531	62.986	67.195	68.245	67.28		66.766	67.014	68.67	65.922	64.986	65.918	67.024		18	62.1664	2.87554	56.594		60.442	64.137	63.107	63.473	64.039	63.373	66.195	61.528	65.355			18	59.3631
20	64.7681	2.23887	64.764	66.307	63.546	66.77		61.133	68.298	64.71	62.617	66.976	66.715			20	67.4093	1.84055	63.187	67.485	69.117	67.941		67.46	67.904	68.958	67.222	66.038	66.41	67.552		20	63.5771	2.77459	59.564		62.538	64.692	64.824	64.136	64.985	64.301	68.035	63.334	68.525			20	61.7899
22	65.855	1.8272	65.152	69.364	64.541	66.569		63.789	67.827	65.743	63.855	67.03	67.322			22	67.2941	1.77877	63.404	67.279	68.224	66.858		67.12	68.53	69.375	67.563	65.791	66.967	67.352		22	64.7031	2.32726	62.42		64.378	64.926	65.968	64.295	66.078	64.857	70.058	63.767	71.691			22	63.8353
24	66.7744	1.85651	65.59	71.392	65.338	66.555		66.255	68.025	66.209	64.831	67.08	67.243			24	67.4809	1.75788	64.03	67.281	67.992	66.547		67.04	69.232	69.72	68.005	65.547	67.508	67.352		24	65.2159	1.65119	63.495		65.037	65.076	66.369	64.693	66.392	65.449	70.226	63.915	72.123			24	64.648
26	67.6699	1.40501	67.088	70.771	66.134	67.524		68.395	68.696	66.619	66.132	67.095	67.92			26	68.1238	1.83491	64.653	67.329	68.537	66.624		68.622	70.115	69.838	69.272	65.333	68.039	68.099		26	65.5787	1.09024	64.605		65.535	65.196	66.027	65.169	66.448	66.071	69.857	63.794	71.177			26	65.1579
28	68.2956	1.11441	68.482	70.106	66.706	68.475		67.426	69.706	67.941	67.523	67.277	69.191			28	68.7325	2.01019	65.21	67.357	69.442	66.781		70.167	70.646	69.959	70.298	65.209	68.381	68.92		28	66.0337	1.00352	66.257		66.029	65.662	66.264	65.372	66.38	66.272	68.761	64.049	69.823			28	65.4274
30	68.5891	1.31042	67.679	69.329	67.277	69.339		66.646	70.956	69.354	68.133	68.961	69.922			30	69.0252	2.05779	65.766	67.38	70.772	66.978		71.485	70.355	70.086	69.38	66.181	68.587	70.018		30	66.5089	1.27741	67.825		66.521	66.249	67.08	65.486	66.271	66.13	67.455	64.659	68.264			30	65.7105
32	68.8656	1.46836	67.018	68.922	67.583	69.978		67.672	71.632	69.591	68.529	70.406	70.229			32	69.3491	2.1526	66.285	68.563	71.016	67.058		72.821	70.453	70.048	68.549	67.088	68.666	70.783		32	66.8901	1.28554	68.076		66.712	66.369	67.648	65.667	66.614	67.145	67.944	65.094	67.789			32	66.5994
34	69.3295	1.0962	69.349	69.465	67.889	69.44		68.682	71.901	69.712	68.198	69.697	69.751			34	69.6889	2.42595	66.79	70	69.986	67.08		74.275	71.461	69.491	68.428	67.201	68.652	70.3		34	67.362	1.30075	68.296		66.862	66.325	67.967	65.869	67.107	69.108	68.954	65.363	67.862			34	67.6619
36	69.4221	1.27182	71.554	69.839	68.171	68.988		69.552	71.238	68.368	67.667	69.084	68.656			36	69.943	2.75616	66.976	69.87	69.308	67.621		75.477	72.253	69.692	68.347	67.348	69.282	69.754		36	67.8619	1.19471	68.038		67.22	66.886	68.247	66.538	68.425	69.679	69.707	65.731	67.673			36	68.2678
38	69.1013	1.30204	71.072	69.776	68.455	68.994		70.321	69.912	66.879	67.401	69.337	68.408			38	70.3118	2.68463	67.146	69.396	69.045	68.423		75.061	72.541	72.293	68.589	67.903	70.378	68.978		38	68.2944	1.16478	67.822		67.606	67.659	68.488	67.359	70.017	69.11	70.384	66.192	67.353			38	68.441
40	69.0586	1.17245	70.671	69.984	68.748	68.962		70.115	69.592	67.19	67.207	69.732	68.824			40			66.929	68.847	69.532	69.226		74.558	72.837	74.245	68.943	68.432	70.541	68.492		40			68.235		67.911	68.769	68.377	67.862	70.738	69.063	70.387	67.16	67.349			40
42	69.5817	1.40421	71.975	70.888	69.042	68.735		69.972	69.986	67.679	68.377	71.397	68.736			42			66.736	68.283	70.901	70.028		73.505	73.151	74.137	70.2	68.648	70.028	69.099		42			68.619		68.205	69.999	67.914	68.262	71.168	69.444	70.194	68.604	67.506			42
44	70.564	1.61242	73.224	71.975	69.595			70.433	69.829	68.971	69.921		68.25			44			67.133	69.895	72.473	70.86		73.053	73.723	74.195	71.401	68.903	69.775	70.366		44			68.535		68.471	69.432	67.528	69.08	71.639	69.713	70.194	69.046	68.087			44
46	71.6198	2.13327	73.325	73.53					69.283	70.341						46				71.986	74.283	71.707		76.454	74.897	74.775	72.14	69.644	69.711	74.121		46					68.734	68.234	67.218	70.034	72.124	69.891	70.251	68.545	68.883			46
SC thickness	18.3335	4.06522	12.5916	21.9893	17.5086	16.1188		21.1723	16.7327	25.6359	20.8029	13.2166	17.5667			SC thickness	12.9648	2.26558	10.3073	14.1938	16	15.8024		10.4542	11.7317	14.3392		14.6839	11.565	10.5708		SC thickness	15.4429	2.41218	19.509		11.9901	15.0165	14.4047	12.2657	15.0748	14.4196	17.1725	16.401	18.1753			SC thickness	17.6223
GROUP: alm30																GROUP: joj30																GROUP: paraf30																GROUP: petro30
depth	MEAN	standard dev.	measurement 1	measurement 2	measurement 3	measurement 4	measurement 5	measurement 6	measurement 7	measurement 8	measurement 9	measurement 10	measurement 11	measurement 12		depth	MEAN	standard dev.	measurement 1	measurement 2	measurement 3	measurement 4	measurement 5	measurement 6	measurement 7	measurement 8	measurement 9	measurement 10	measurement 11	measurement 12		depth	MEAN	standard dev.	measurement 1	measurement 2	measurement 3	measurement 4	measurement 5	measurement 6	measurement 7	measurement 8	measurement 9	measurement 10	measurement 11	measurement 12		depth	MEAN
micron																micron																micron																micron
0	18.0237	8.69193	0.65401	21.882	21.866	21.861	24.018		18.655	25.816	19.649	15.317	2.5615	25.981		0	16.8682	10.1697	4.3197	26.232		10.795	26.073	31.761	5.6459	16.326	27.233	20.274	13.855	3.0358		0	16.0218	5.67374	16.995	11.873	18.397	19.664	16.485	20.343	23.179	22.167	9.7099	19.234	6.9369	7.2772		0	6.23164
2	19.3805	10.0545	3.1694	23.265	25.197	28.496	25.934	2.194	21.728	29.191	22.278	19.01	4.9515	27.152		2	19.5284	9.54077	8.0841	25.862	3.1587	20.505	28.046	32.115	15.279	24.159	29.01	24.005	17.944	6.1733		2	17.9933	5.9429	15.56	13.72	19.301	21.703	18.027	22.477	24.352	23.7	11.002	26.408	8.6229	11.047		2	7.8893
4	23.1941	9.27751	7.0128	26.827	28.648	32.987	27.639	10.153	26.428	32.318	26.342	23.062	8.2638	28.648		4	23.7621	8.98973	12.834	31.02	7.5764	22.8	30.473	34.306	20.209	30.621	31.716	28.743	23.325	11.522		4	20.6491	5.32924	19.485	17.08	21.454	23.986	19.898	24.838	25.553	26.016	15.253	28.379	11.009	14.838		4	11.1267
6	28.8874	8.60214	14.636	32.524	34.381	37.605	32.523	17.863	31.278	36.997	32.047	31.933	12.876	31.986		6	29.2817	9.2595	18.455	36.499	14.771	25.495	36.078	39.494	21.733	36.13	37.712	36.502	32.028	16.483		6	24.8048	4.63207	24.142	22.809	25.518	27.658	24.282	28.639	29.453	29.234	19.702	30.731	16.028	19.461		6	15.3464
8	35.272	8.26293	23.441	38.044	41.002	42.389	37.925	24.439	38.175	43.426	38.759	41.195	18.745	35.724		8	36.1222	9.53722	25.23	43.382	23.073	34.47	41.653	45.74	27.297	43.346	43.872	44.12	41.104	20.179		8	29.7453	4.29235	30.953	28.967	29.647	31.355	29.162	33.102	33.365	33.534	25.684	35.878	21.216	24.081		8	20.2438
10	42.2244	7.42053	35.612	43.39	48.121	47.841	44.225	30.905	45.263	49.69	45.22	48.313	26.384	41.729		10	43.6658	9.86551	31.946	50.346	32.114	43.37	47.023	53.714	35.788	51.749	50.608	51.313	51.139	24.879		10	34.9493	4.25648	38.059	35.796	33.875	35.198	33.347	37.832	38.565	38.304	31.64	41.151	27.036	28.589		10	25.209
12	49.1058	7.02076	46.2	48.752	55.433	54.161	50.671	36.869	52.616	55.768	51.528	55.257	34.516	47.499		12	50.6359	9.05789	38.582	56.1	41.45	51.091	52.324	59.618	44.596	57.42	56.608	57.807	59.189	32.846		12	40.1265	4.53338	44.107	41.979	38.249	39.039	37.395	42.686	43.778	43.637	37.395	47.342	32.809	33.102		12	29.7252
14	54.4952	6.0923	52.284	54.131	59.617	58.927	55.438	42.78	59.994	60.439	56.031	59.018	43.345	51.938		14	56.1317	7.47846	44.461	61.783	49.894	58.526	57.136	62.144	53.635	61.192	60.001	62.205	62.139	40.464		14	45.3436	4.91755	50.012	47.15	42.846	42.867	41.79	47.691	50.202	48.981	43.082	53.303	38.402	37.797		14	34.0495
16	58.6602	4.82142	57.576	58.266	62.584	61.672	59.93	48.458	62.934	63.525	59.428	62.521	50.885	56.144		16	59.9751	5.98605	49.337	62.888	57.982	61.476	61.538	64.309	58.815	63.205	62.883	65.971	64.35	46.947		16	50.3188	5.04803	55.031	52.125	47.414	46.821	46.255	52.765	56.594	54.338	48.242	57.588	44.096	42.556		16	38.5805
18	61.5163	3.56353	60.612	61.18	63.765	63.373	63.455	53.801	65.462	65.64	61.722	63.543	56.609	59.034		18	62.3163	4.37738	54.474	63.726	61.698	64.302	63.065	65.887	61.201	63.995	63.955	67.837	64.662	52.993		18	55.1674	4.16435	59.929	56.794	51.937	51.481	52.071	56.859	59.881	58.387	53.248	61.427	50.172	49.823		18	43.8948
20	63.6445	2.89093	63.054	63.096	64.25	63.717	66.821	57.626	68.377	66.662	63.34	64.363	60.634	61.794		20	64.0838	3.04701	59.957	64.091	63.671	65.178	64.473	67.276	62.755	64.578	64.854	69.343	65.215	57.615		20	58.9872	2.6677	61.572	60.069	55.909	55.885	58.154	60.503	63.14	60.87	57.073	61.987	55.674	57.01		20	49.0313
22	64.9498	2.77497	63.804	64.034	64.54	63.773	68.129	61.053	71.328	67.454	64.505	64.692	62.262	63.824		22	65.4045	2.10657	64.4	64.428	64.753	66.177	65.043	68.355	63.706	65.017	65.139	69.768	66.389	61.679		22	61.2531	1.63346	62.771	61.166	59.036	58.84	61.19	62.527	63.627	62.539	60.629	62.641	59.01	61.061		22	53.5116
24	65.6009	2.2753	64.52	65.001	64.754	63.456	69.1	62.668	70.023	67.984	65.393	64.982	63.705	65.625		24	66.6045	1.93577	67.463	65.306	65.48	69.111	65.545	68.593	64.692	65.887	65.43	70.104	67.712	63.931		24	63.0734	1.17483	63.837	62.231	61.5	61.428	63.624	63.807	64.114	63.234	62.118	63.98	61.979	65.029		24	57.7144
26	66.0843	1.90881	65.139	65.997	65.206	63.482	69.055	64.265	68.323	69.505	66.102	64.922	64.887	66.129		26	67.5686	2.11681	69.39	66.214	66.468	71.856	65.565	67.458	65.702	67.056	65.74	70.177	69.418	65.779		26	64.1129	1.11358	64.885	63.247	62.947	61.938	64.692	65.132	64.594	63.896	63.49	65.254	63.566	65.714		26	60.7754
28	66.7631	2.17469	65.796	66.561	65.75	63.956	68.845	65.778	68.541	72.144	66.703	64.834	65.825	66.424		28	67.8466	2.09097	69.813	65.736	67.56	71.661	65.642	66.921	66.269	67.522	66.184	70.287	70.248	66.316		28	64.9269	1.19272	65.665	64.109	64.148	62.376	65.49	66.477	65.069	64.518	63.961	66.057	64.844	66.409		28	63.006
30	67.3423	2.36947	66.562	66.702	66.692	64.648	69.776	67.344	68.938	73.337	66.895	65.263	66.418	65.533		30	67.9858	1.9059	70.09	65.176	68.505	71.399	66.114	67.359	66.514	67.499	67.098	70.508	68.829	66.739		30	65.3577	1.37024	66.41	64.733	64.973	62.406	65.359	66.674	65.045	64.873	64.398	66.979	64.959	67.484		30	64.3116
32	67.8623	2.41964	67.263	66.523	67.788	65.625	70.894	69.152	70.076	72.9	66.838	65.734	66.733	64.821		32	68.1312	1.67555	70.175	65.106	69.39	70.095	66.788	67.88	66.333	68.385	67.974	70.392	68.264	66.792		32	65.7587	1.72645	67.026	65.371	65.759	62.581	65.044	66.344	65.019	64.908	64.575	68.774	65.13	68.573		32	65.0659
34	68.1241	2.28452	67.78	66.029	68.374	66.298	69.929	70.585	71.284	72.003	66.791	66.639	66.657	65.12		34	68.4546	1.6414	69.882	65.064	69.732	68.845	68.87	68.537	65.843	69.902	68.718	69.265	69.897	66.9		34	66.4258	2.12952	67.626	66.033	66.485	63.582	65.112	67.574	64.887	65.104	64.7	70.286	65.51	70.21		34	65.9262
36	68.0392	1.84843	68.662	65.975	68.762	66.58	68.624	70.308	70.728	70.586	66.749	67.578	66.484	65.435		36	68.8119	1.71678	69.087	65.904	69.857	68.434	70.642	69.212	66.008	69.872	69.339	68.699	71.501	67.188		36	66.843	2.37178	67.761	66.287	66.838	64.528	65.256	69.521	64.759	65.492	64.436	69.717	65.752	71.769		36	66.2857
38	68.2997	1.74454	70.586	66.352	68.913	67.406	68.891	69.909	70.009	70.479	66.854	68.183	66.173	65.841		38	69.099	1.72741	68.397	66.795	69.894	68.086	70.252	69.917	66.646	68.767	69.526	69.817	73.031	68.06		38	67.0071	2.18247	67.833	65.904	66.617	65.162	67.317	70.98	65.098	65.817	64.266	69.33	65.476	70.285		38	69.3007
40	68.8409	2.04362	72.276	66.781	68.971	68.942	69.413	68.95	70.685	71.848	67.049	68.761	66.189	66.226		40	69.5573	2.0499	67.846	66.246	69.897	68.735	69.913	70.517	67.383	68.595	69.809	70.678	74.236	70.833		40	67.3797	2.40654	68.201	65.591	66.3	65.808	69.756	72.216	65.437	66.067	64.82	70.287	65.245	68.829		40	71.1515
42	69.4673	2.3937	73.306	67.261	69.767	70.004	69.557	68.094	71.491	73.805	68.578	68.58	66.664	66.5		42	70.0322	2.40622	67.531	65.613	70.693	69.369	69.933	70.945	68.193	69.069	70.433	70.769	74.608	73.231		42	67.5952	2.49699	68.61	65.388	65.835	66.525	70.587	72.137	65.71	66.344	65.319	71.068	65.187	68.432		42
44	70.7465	2.65854			70.85	70.45	69.638	67.703	71.645	76.425	70.923	68.338				44	70.5792	2.51697	67.528	66.243	71.806	69.764	70.109	71.645	68.314	70.517	70.86	70.929	74.827	74.409		44																44
46	71.739								71.739							46	71.0282	2.54763		66.946			71.373	72.789	67.938	72.64	70.591	71.296	74.653			46																46
SC thickness	17.8898	3.00915	16.6307	18.9249	13.5443	13.6698	20.3771	20.8065	17.6671	18.9488	19.0994	13.0361	20.6745	21.298		SC thickness	16.0228	3.70371	23.1767	12.859	17.8759	15.6838	15.8082	12.6138	16.6469	14.6778	12.661	16.4239	11.4826	22.3643		SC thickness	19.9066	3.09537	17.0058	17.66	22.8337	22.2596	22.5747	17.4281	17.5902	17.3284	22.2297	15.1627	23.0844	23.7216		SC thickness	24.3579
Person 10
GROUP: almbase																GROUP: jojbase																GROUP: parafbase																GROUP: petrbase
depth	MEAN	standard dev.	measurement 1	measurement 2	measurement 3	measurement 4	measurement 5	measurement 6	measurement 7	measurement 8	measurement 9	measurement 10	measurement 11	measurement 12		depth	MEAN	Stand.Dev.	measurement 1	measurement 2	measurement 3	measurement 4	measurement 5	measurement 6	measurement 7	measurement 8	measurement 9	measurement 10	measurement 11	measurement 12		depth	MEAN	stand.dev.	measurement 1	measurement 2	measurement 3	measurement 4	measurement 5	measurement 6	measurement 7	measurement 8	measurement 9	measurement 10	measurement 11	measurement 12		depth	MEAN
micron																micron																micron			mass-%	mass-%	mass-%	mass-%	mass-%	mass-%	mass-%	mass-%	mass-%	mass-%	mass-%	mass-%		micron
0	25.4677	4.87709	25.095	24.632	28.766	32.994	22.099	22.751	27.445	18.168	27.259	29.088	15.622	27.787		0	24.2099	4.55294	24.397	29.479	22.282	24.484	25.604		24.962	14.405	28.066	25.642	27	27.456		0	27.6247	3.68892	23.628	27.614	26.591	34.092	26.236	24.522	31.789	26.526	32.892	23.195	27.506	23.869		0	29.0132
2	26.4624	3.53567	25.753	25.69	29.303	31.613	22.913	24.009	29.523	21.97	27.388	30.351	20.352	27.183		2	25.2948	3.39738	22.77	28.069	23.844	27.319	27.302		25.46	18.699	28.895	25.345	26.754	27.756		2	28.4289	3.39922	24.111	27.117	28.381	33.908	28.311	24.971	31.71	28.922	32.565	23.425	26.749	25.956		2	28.8458
4	27.7344	3.16487	27.749	26.663	29.905	33.373	23.885	25.638	30.133	24.135	28.129	31.957	23.663	27.527		4	27.2019	3.30485	22.596	28.79	27.054	27.449	29.589		25.987	23.388	32.762	25.58	25.878	28.81		4	30.4591	4.22705	25.809	30.387	30.425	35.378	30.805	26.642	32.846	31.381	33.861	27.624	30.402	27.941		4	30.2103
6	30.1573	3.40481	31.222	26.95	32.775	35.316	27.567	27.714	32.272	25.739	31.861	35.362	26.208	29.52		6	30.3598	4.03416	23.847	32.913	31.591	27.12	32.86		29.447	28.29	36.81	25.982	29.647	32.605		6	33.8094	4.44336	28.043	33.794	34.329	38.716	35.22	28.889	36.506	34.978	37.432	33.045	34.035	29.216		6	34.1912
8	33.8809	3.69345	35.683	27.76	35.728	39.092	31.242	31.138	37.375	31.051	35.859	38.625	29.843	32.712		8	34.6035	4.2754	27.03	37.464	36.514	31.289	36.448		32.901	34.154	41.028	29.647	34.964	37.415		8	38.769	4.00953	32.561	41.719	38.491	43.677	39.825	32.779	40.853	40.247	43.839	39.929	37.407	31.475		8	39.4368
10	38.7462	3.39703	41.236	32.796	40.384	42.975	34.787	36.177	41.577	37.632	41.152	41.141	34.065	37.989		10	39.609	4.55028	32.106	42.697	43.386	36.219	40.565		35.719	40.534	45.646	34.342	40.143	41.622		10	44.4454	3.56803	37.605	49.809	44.542	48.759	45.434	37.289	46.629	45.496	50.374	46.167	40.949	40.623		10	45.3953
12	43.4442	3.22032	46.545	37.899	45.101	47.593	38.347	41.363	44.031	43.742	46.377	44.035	39.571	43.341		12	44.8707	5.25673	37.179	47.928	50.824	41.539	45.2		38.546	47.114	50.636	38.444	45.277	45.607		12	50.1634	2.74046	44.891	55.204	50.212	53.946	51.142	43.568	51.628	50.716	57.068	51.632	46.576	49.198		12	50.7783
14	48.2264	3.158	51.585	43.546	49.613	52.253	42.158	46.727	47.187	49.692	51.277	48.922	45.768	48.824		14	49.869	5.39422	42.248	53.157	55.458	46.925	50.698		42.249	53.8	54.417	42.36	50.211	49.364		14	54.7474	2.17705	51.913	60.501	53.083	58.214	54.947	49.293	55.013	55.015	61.508	56.171	52.067	53.764		14	55.6557
16	52.4367	2.96396	55.073	49.04	54.118	56.465	45.955	50.718	51.705	53.133	55.723	53.4	51.515	53.201		16	54.0452	5.16911	46.93	57.19	59.277	52.116	55.493		45.939	58.334	57.083	46.314	55.078	53.037		16	58.1869	2.00286	57.811	61.664	55.983	61.683	58.565	53.444	58.383	57.962	63.136	59.6	55.885	58.001		16	59.5814
18	55.6181	2.82011	56.847	53.292	57.696	60.651	49.526	53.066	55.814	55.716	57.955	55.733	57.02	55.655		18	57.2101	4.81296	51.232	59.315	61.168	57.274	59.115		48.412	61.708	59.457	50.28	58.459	56.047		18	60.894	1.90083	62.657	62.677	59.089	63.613	60.028	56.956	61.721	60.411	64.742	61.772	59.488	59.93		18	61.5192
20	58.4181	2.53521	59.019	57.393	61.241	62.622	53.021	55.499	59.127	58.162	59.679	57.977	60.185	57.676		20	59.441	4.43327	54.524	61.086	62.499	59.565	61.613		50.887	63.794	61.56	53.663	61.346	58.812		20	62.3949	1.67952	63.017	63.426	61.938	64.205	61.278	58.651	64.513	62.131	66.32	62.438	60.444	61.821		20	62.6991
22	60.266	2.35984	61.631	60.266	61.421	64.464	55.206	58.035	61.886	60.562	58.923	59.755	62.092	58.945		22	61.0438	3.93086	56.827	62.292	63.434	61.37	62.235		53.428	65.187	63.577	56.86	62.956	60.519		22	63.3782	1.44522	63.378	64.166	62.902	64.62	62.062	60.515	66.173	63.21	67.392	63.238	61.433	63.45		22	63.7848
24	61.5084	2.25702	63.88	62.829	61.478	64.665	57.409	59.354	63.569	61.656	58.736	61.505	63.12	59.864		24	62.1088	3.85945	56.595	63.427	64.254	61.881	62.954		55.964	66.28	65.515	58.841	64.142	61.834		24	64.2857	1.60757	63.743	65.327	63.955	64.884	62.799	62.861	67.369	63.348	67.833	64.198	62.832	64.956		24	64.6022
26	62.7198	2.09505	65.727	62.89	63.465	64.77	59.9	59.216	64.88	62.304	61.326	63.116	63.677	60.173		26	62.617	4.55009	53.879	64.445	64.892	62.172	63.832		57.951	67.213	66.552	60.437	65.27	62.665		26	65.3552	1.99197	64.731	66.503	65.654	65.914	64.096	64.851	67.606	63.487	68.304	64.61	64.215	65.609		26	64.6341
28	63.7891	1.90835	66.726	63.008	65.522	65.119	62.252	60.169	65.473	62.309	63.524	64.456	63.474	61.496		28	63.2734	4.2286	54.443	64.973	65.479	62.913	64.702		59.92	66.998	66.759	61.172	66.379	63.317		28	66.6467	2.03255	68.369	67.458	67.216	67.611	65.449	65.831	67.614	63.626	68.813	64.367	65.4	66.173		28	64.7472
30	64.0416	1.49318	66.786	63.584	64.2	65.483	62.204	62.429	65.793	62.094	63.801	64.377	62.863	64.582		30	63.8495	3.10415	58.223	64.717	65.491	63.732	65.557		60.01	66.164	66.902	61.635	65.193	64.161		30	67.423	2.33488	71.242	68.406	67.78	68.033	66.076	66.499	67.148	64.2	69.563	64.606	66.438	66.113		30	65.1992
32	64.6493	1.93867	68.204	64.289	62.756	66.571	62.234	64.981	65.581	63.029	64.199	64.02	63.338	67.757		32	64.3233	2.76812	59.971	64.468	65.337	65.043	66.314		60.095	66.372	66.986	63.713	63.241	65.076		32	67.744	2.37653	70.857	70.274	68.173	67.345	66.632	66.275	66.983	65.413	70.613	65.425	65.647	66.197		32	65.564
34	66.1426	2.86696	71.123	66.034	63.567	67.701	63.616	67.884	65.81	64.357	65.191	62.21	64.397	71.087		34	64.7052	3.21871	59.727	64.233	66.014	66.438	66.909		59.748	67.14	67.433	66.302	64.223	66.251		34	67.9035	2.39049	70.414	72.175	67.317	66.914	66.296	66.575	67.44	66.097	71.881	66.651	64.979	67.284		34	66.0222
36	66.9492	3.1272	71.273	67.675	64.461	67.488	64.852	69.55	66.896	64.011	66.337	61.061	65.243	71.918		36	65.2737	3.6373	59.653	65.404	66.932	67.483	67.65		59.411	67.443	68.214	66.675	66.182	67.522		36	67.7578	2.73335	69.723	71.508	66.589	66.706	65.873	68.366	67.292	66.005	73.421	68.365	65.825	68.387		36	67.0499
38	66.9617	2.25016	68.362	68.467	66.437	67.196	63.579	69.733	67.558	63.09	68.233	63.38	65.973	68.399		38	66.1609	3.93363	59.744	68.822	67.123	68.468	68.634		60.006	67.496	68.994	66.348	68.536	69.237		38	68.0434	3.11266	69.931	70.748	66.801	68.126	65.8	69.745	65.885	67.311	74.027	69.631	66.75	69.601		38	67.7122
40			67.671	69.483	68.452	66.912	62.31	68.566	67.397	63.845	69.443	65.61	68.436	66.372		40			60.823	69.988	67.103	69.254	68.99		60.613	67.453	69.773	65.268	71.021	71.116		40			73.966	71.087	66.987	70.962	65.762	69.952	65.267	70.67	73.468	70.36	68.64	70.884		40	67.3927
42			69.434	72.309	68.548	66.629	61.108	65.782	67.805	65.174	67.301	67.374	71.832	66.939		42			62.87	67.557	66.969	70.006	68.3		62.362	67.361	70.025	63.949	69.775	69.399		42			77.16	71.466	66.984	72.962	66.928	69.92	66.287	72.97	72.278	70.973	70.411	72.643		42	66.8578
44					68.574	66.448		65.973	69.315	66.345		69.17	71.303	67.075		44					66.802	69.544				67.46	69.792		67.285	66.354		44			76.763	71.673		74.236	68.213	69.207		73.715	70.302	71.446	70.723	74.041		44	67.544
46						66.273		69.728		67.462		71.137	68.66	66.458		46						68.877				67.664						46				71.874										72.918		46	69.0857
SC thickness	19.5677	3.51733	23.5964	20.1909	19.1216	18.646	25.0428	15.7546	22.3077	19.7611	14.2447	22.7438	19.1	14.3029		SC thickness	18.7736	1.8905	17.7035	17.1373	16.8625	17.9777	17.4006		17.8501	18.556	22.6396	21.7913	19.6483	18.9432		SC thickness	17.4023	3.46821	16.4125	12.0005	25.0207	16.3279	17.3217	19.084	20.9749	17.0569	13.0772	14.8184	18.3636	18.3693		SC thickness	16.3608
GROUP: alm30																GROUP: joj30																GROUP: paraf30																GROUP: petro30
depth	MEAN	standard dev.	measurement 1	measurement 2	measurement 3	measurement 4	measurement 5	measurement 6	measurement 7	measurement 8	measurement 9	measurement 10	measurement 11			depth	MEAN	standard dev.	measurement 1	measurement 2	measurement 3	measurement 4	measurement 5	measurement 6	measurement 7	measurement 8	measurement 9	measurement 10	measurement 11	measurement 12		depth	MEAN	standard dev.	measurement 1	measurement 2	measurement 3	measurement 4	measurement 5	measurement 6	measurement 7	measurement 8	measurement 9	measurement 10	measurement 11	measurement 12		depth	MEAN
micron																micron																micron			mass-%	mass-%	mass-%	mass-%	mass-%	mass-%	mass-%	mass-%	mass-%	mass-%	mass-%	mass-%		micron
0	19.8511	7.29036	7.7055	19.068	28.27	24.843	11.198	17.478	24.113	25.188	23.384	27.06	10.055			0	17.092	10.1684	19.06	1.4613	20.047	30.406	30.85	9.7159	1.9843	22.95	8.9169	28.188	14.45	17.075		0	20.6338	7.0929	17.295	14.063	27.808	25.673	26.672	21.935	33.756	15.223	12.161	21.285	21.566	10.169		0	19.5513
2	21.6957	5.99533	11.468	19.975	28.619	26.377	14.112	21.473	26.009	26.737	22.575	26.879	14.429			2	17.8965	10.2402	18.112	1.711	20.816	31.693	30.516	10.779	2.809	24.489	9.0327	29.049	15.797	19.954		2	21.0073	7.05482	14.375	13.523	28.262	26.874	26.668	21.977	33.503	16.834	12.695	22.927	22.348	12.102		2	19.811
4	24.3576	5.71403	13.558	23.014	31.301	29.04	16.563	24.478	27.264	27.751	25.758	29.853	19.354			4	19.7824	9.69819	20.394	4.4732	22.72	33.075	30.626	12.618	5.1265	26.319	11.325	29.784	17.67	23.258		4	23.9913	6.85853	19.797	16.335	30.437	29.545	29.931	25.981	36.593	19.943	15.211	23.507	25.305	15.311		4	23.6317
6	28.0474	5.79823	17.431	26.488	34.888	32.435	19.374	28.168	30.208	29.363	29.479	35.856	24.831			6	24.3748	9.57541	24.921	9.6495	28.537	34.872	34.976	17.894	8.4539	31.279	15.974	35.359	22.508	28.074		6	27.775	6.63606	25.297	20.059	33.633	32.741	33.537	30.944	40.122	23.835	19.214	23.936	29.735	20.247		6	28.9245
8	33.7265	5.39104	24.337	31.381	40.193	37.667	26.317	35.2	34.68	34.643	34.655	41.874	30.044			8	29.5183	9.43454	30.737	14.763	34.162	37.408	39.422	23.682	14.029	36.338	20.059	41.961	28.617	33.042		8	33.4735	6.49281	32.483	26.128	39.659	37.648	40.068	36.734	44.603	28.786	25.107	28.694	35.729	26.043		8	34.5095
10	39.3995	5.11454	31.363	36.692	45.714	42.739	33.099	41.875	38.979	39.857	40.177	47.908	34.991			10	35.1143	9.79681	37.449	19.816	39.126	43.201	44.782	29.413	19.66	42.456	23.531	48.156	35.233	38.549		10	39.3918	6.33158	39.656	32.136	45.859	42.71	46.529	42.726	49.478	34.016	31.065	34.07	41.454	33.002		10	39.917
12	44.8533	4.9423	38.594	43.362	51.644	47.413	38.035	46.808	43.123	44.665	46.629	53.186	39.927			12	40.6051	10.1923	42.174	24.673	44.693	48.851	50.117	35.135	25.415	48.496	26.993	54.266	42.067	44.381		12	45.2868	6.40202	46.565	37.985	52.543	48.272	52.393	48.41	55.213	39.622	37.103	38.814	46.892	39.629		12	44.4065
14	50.0639	4.72637	45.102	49.609	56.949	51.986	43.254	51.559	47.58	49.495	52.579	57.737	44.853			14	45.9778	10.5356	45.519	29.341	52.335	53.867	55.201	40.931	31.197	53.699	30.445	59.225	48.606	51.368		14	50.8004	6.31466	53.341	43.844	58.214	53.377	57.906	54.021	59.901	45.373	42.484	43.468	51.872	45.804		14	48.5416
16	54.9079	3.76009	50.383	54.483	61.066	56.307	51.732	55.416	52.321	54.469	57.171	60.712	49.927			16	51.2156	10.7673	50.23	33.788	58.702	58.506	59.968	46.738	37.038	58.645	34.219	63.94	55.017	57.796		16	55.0976	5.12495	57.3	49.727	61.072	56.99	60.428	57.83	62.31	51.321	47.028	49.194	56.367	51.604		16	53.0298
18	59.2068	2.72402	55.3	58.917	64.071	60.187	59.597	59.033	56.831	59.047	60.972	62.172	55.148			18	54.7767	9.81276	55.892	38.025	60.681	61.49	61.707	51.594	42.474	60.815	38.342	65.224	58.836	62.24		18	58.9158	3.99346	61.129	54.756	63.33	60.128	62.994	61.204	64.303	56.271	51.481	55.074	59.426	56.894		18	57.6123
20	61.6452	1.72745	59.599	61.918	64.96	62.959	60.416	61.469	61.133	61.198	62.636	63	58.809			20	57.8592	8.62207	59.384	43.181	62.426	63.979	63.262	56.309	47.01	62.83	42.769	65.781	61.545	65.834		20	61.286	3.06276	62.21	57.589	63.926	61.722	65.94	63.045	65.39	59.869	55.817	58.653	60.96	60.311		20	60.4349
22	63.5725	1.44052	63.508	64.339	65.526	65.223	61.26	63.626	64.113	63.204	64.368	63.22	60.911			22	59.7752	6.59644	61.369	49.222	63.36	64.289	63.055	59.029	51.425	63.191	47.526	65.846	62.578	66.412		22	63.0888	2.70994	63.28	59.996	64.482	63.242	68.607	64.516	66.58	62.281	58.848	61.903	62.137	61.194		22	62.5946
24	64.8051	1.50056	66.75	64.872	65.477	66.213	62.405	64.419	65.897	64.325	66.286	63.812	62.4			24	61.4015	4.8452	62.737	54.092	64.089	64.614	62.95	61.451	55.569	63.694	51.89	65.806	62.893	67.033		24	64.1342	2.51692	64.096	61.306	64.928	64.522	68.909	65.295	67.993	63.087	60.217	64.184	62.935	62.138		24	63.7757
26	65.7544	1.70077	68.875	65.449	65.416	66.893	63.501	65.178	66.834	65.398	67.717	64.761	63.276			26	62.8462	3.5902	63.677	57.84	64.109	65.003	63.804	62.299	58.754	65.718	55.827	65.913	63.405	67.805		26	65.092	2.31837	64.942	62.315	65.427	65.389	69.136	65.908	68.926	63.688	61.715	66.327	64.165	63.166		26	64.561
28	66.1458	1.52945	69.097	66.165	65.333	66.793	64.021	65.776	67.005	66.179	67.832	65.475	63.928			28	63.9481	3.10139	65.169	60.292	64.314	65.372	64.702	62.911	59.803	67.614	58.484	66.051	64.001	68.664		28	65.7877	1.99178	66.429	62.551	66.076	64.91	68.718	66.583	68.815	64.012	63.377	67.546	65.853	64.582		28	65.2157
30	66.5316	1.34878	69.175	66.929	65.697	66.84	64.672	66.481	67.154	66.978	67.604	65.962	64.356			30	65.0598	3.09302	67.045	61.498	65.155	65.65	66.022	63.767	60.756	68.144	59.754	67.608	65.484	69.834		30	66.4808	1.86411	67.799	62.926	67.382	64.717	68.248	67.272	68.574	64.649	64.53	68.633	66.517	66.523		30	65.6747
32	67.0896	1.13832	69.008	67.845	66.912	67.254	66.819	67.711	67.281	67.881	66.451	66.275	64.549			32	66.0773	3.09106	68.053	62.572	65.841	66.007	67.352	64.66	61.497	68.54	61.057	69.466	67.348	70.535		32	66.962	1.89364	66.678	63.657	70.511	65.456	67.331	67.876	68.049	65.708	65.034	68.873	66.094	68.277		32	65.9682
34	67.5597	1.42934	68.454	68.903	67.841	67.645	68.805	68.721	67.631	68.498	65.732	66.419	64.508			34	66.6003	2.7687	68.458	63.518	65.993	66.713	68.782	65.213	62.145	67.498	62.397	70.098	68.815	69.574		34	67.4456	2.27403	65.624	64.364	72.773	66.252	66.486	68.459	67.773	66.533	65.826	68.991	66.487	69.779		34	66.2985
36	67.7169	1.42284	67.24	70.42	68.23	67.977	68.925	68.661	68.181	67.365	66.188	66.284	65.415			36	66.9987	2.71921	68.009	63.814	66.354	67.355	70.207	65.716	62.588	66.565	63.606	70.471	70.112	69.187		36	68.2148	2.40779	65.983	65.013	72.631	67.232	66.254	69.18	68.041	67.04	66.986	72.214	67.748	70.255		36	66.9489
38	67.8839	1.57548	66.361	71.173	68.585	68.178	69.03	68.458	68.871	66.58	66.337	65.879	67.271			38	67.4617	2.87253	66.968	63.485	67.44	67.715	71.566	66.521	62.891	66.813	64.675	70.612	70.024	70.83		38	68.8947	2.88553	66.315	66.082	72.723	67.888	66.028	69.934	68.551	67.6	67.833	75.882	68.559	69.341		38	67.541
40	67.8297	1.41763	66.054	69.44	68.878	68.05	68.963	67.555	69.686	67.934	65.654	65.925	67.988			40	68.178	2.96683	66.08		68.111	68.165	72.953	67.37	62.884	66.944	65.361	70.704	69.343	72.043		40	69.4108	2.99714	66.079	68.231	73.463	67.489	65.847	72.006	69.592	68.229	68.281	76.002	68.892	68.819		40	68.0051
42	67.9264	1.67754	66.18	68.468	69.683	67.894	68.77	66.782	70.75	69.419	65.273	66.403	67.568			42	68.8959	3.15656	65.299		67.351	69.013	74.596	68.087		65.808	65.633	72.498	68.944	71.73		42	69.8944	3.30706	65.939	69.627	74.45	67.037	65.726	74.398	70.547	68.415	68.79	75.617	69.363	68.824		42
44	68.5515	2.29587	67.043	69.973	71.463	67.671	67.122	66.646	72.038	71.716	65.709	66.946	67.739			44	70.7013	3.4236						68.783				74.654	68.667			44	70.461	3.69535	67.851	69.086	76.124	66.413	66.111	74.1	71.317	67.999	69.378	76.709	69.983			44
46	71.739								71.739							46	#DIV/0!															46	75.581	3.43795						73.15				78.012				46
SC thickness	19.1524	2.57801	23.03	18.4549	16.0214	20.4997	18.5945	15.7111	21.8958	20.459	20.4119	15.2807	20.3173			SC thickness	19.9438	5.06708	21.2821	28.7426	16.354	17.4421	13.9437	21.0146	26	18.3336	27.4178	13.6559	16.8692	18.2695		SC thickness	18.4464	2.12803	17.4617	19.2566	12.9599	18.4243	19.7302	17.5327	19.6564	19.3303	21.1523	20.566	17.2879	17.9983		SC thickness	20.3836
[truncated: 13 more columns]
