# Supplementary material for: Resistance to Water Diffusion in the Stratum Corneum Is Depth-Dependent
Source: PLoS One. 2015 Feb 11;10(2):e0117292. doi: 10.1371/journal.pone.0117292 (PMC4324936; doi:10.1371/journal.pone.0117292)
Supplement: S1 Code — (M) [file pone.0117292.s003.m]

%%% Resistance to water diffusion in the stratum corneum is depth-dependent
%%% Mark D. A. van Logtestijn, Elisa Dom�nguez-H�ttinger, Georgios N. Stamatas and Reiko J. Tanaka
%%% Email: r.tanaka@imperial.ac.uk
%%% This code can be used to reproduce the plots in the paper

function Code_S1
close all; 
clear all;

%% Data setting

% Raman water concentration and TEWL data for Adults in [17] (also shown in Dataset S1)
Wprofile=[25.54 27.37 29.78 33.52 37.25 41.66 46.02 50.54 54.53 58.16 61.10 63.40]; % water concentration profiles [W0 W1 ... Wn-1 Wn]
TEWL=5; %TEWL
x_compartment=2; % water concentration measured at each 2um

W0=Wprofile(1);                     % Outside water concentration
Wn=Wprofile(end);                   % Viable epidermis water concentration
deltaW=Wn-W0;                       % Wn-W0 

n_compartments=length(Wprofile)-1; % Number of compartments
depth=[0:x_compartment:(n_compartments-1)*x_compartment];  % Depth [um]

% Data for tape stripping experiments (Table 1 in [9])
TEWL_x=[5.6 6.4 6.2 8.2 7.2 10.3 13.8 24.2 40.8 59.6 89.5 102.5]; % TEWL after tape stripping
Depth_x=[0  1.1 2.0 3.0 3.9  4.9  6.0  6.8  7.6  8.3  9.0   9.6]; % SC thickness removed
 
TEWLinv=1./TEWL_x;          % 1/TEWLx
n_Depth_x=length(Depth_x);  % Number of measurement points 
deltaW_tape_stripping=40;   % Wn-W0 (assumption)

%% Derivation of resistance profiles from water profiles and TEWL

difWprofile=zeros(1,n_compartments);
for i=1:n_compartments
    difWprofile(i)=Wprofile(i+1)-Wprofile(i);
end
Rprofile=difWprofile/TEWL; % Resistance profiles 

% Plot
figure;
plot(depth,Rprofile,'-o');
ylabel('Resistance');
xlabel('Depth (um)');

%% In silico tape stripping experiments

% Calculation of TEWLx values from water concentration and resistance profiles
TEWLxSim=zeros(1,n_compartments);
for i=1:n_compartments
    TEWLxSim(i)=deltaW/sum(Rprofile(i:n_compartments));
end

% Plot
figure;

subplot(1,2,1);
plot(depth,TEWLxSim,'-o');
ylabel('TEWL (g.m^-^2.h^-^1)');
xlabel('Depth (um)');

subplot(1,2,2);
plot(depth,1./TEWLxSim,'-o');
ylabel('1/TEWL (g.m^-^2.h^-^1)^-^1');
xlabel('Depth (um)');

%% Derivation of resistance profiles from actual tape stripping experiments

Delta_x=zeros(1,n_Depth_x-1);
Delta_TEWL_inv=zeros(1,n_Depth_x-1);
for i=1:n_Depth_x-1
    Delta_x(i)=Depth_x(i+1)-Depth_x(i);                        % Difference in depth between measurement points
    Delta_TEWL_inv(i)=(TEWLinv(i)-TEWLinv(i+1))/Delta_x(i);    % Difference of 1/TEWL per micron
end

Rprofile_tape_stripping=deltaW_tape_stripping*Delta_TEWL_inv; % Resistance profile reproduced from tape stripping data

% Plot
figure;
plot(Depth_x(2:end),Rprofile_tape_stripping,'-o'); % Resistance profile plotted against depth
ylabel('Resistance');
xlabel('Depth (um)');

%% In silico simulation using SC compartment dynamic model

Sim_time=50;                    % Simulation time   
W_init=Wprofile(2:end-1);       % Initial water profile [W1 W2 ... Wn-1]

options=odeset('RelTol',10^-7,'MaxStep',0.01);

% Simulation
[time,Wdot]=ode45(@SorptionODE,[0,Sim_time],W_init,options,Rprofile,n_compartments,W0,Wn); 

% Plot
figure;
imagesc(time,[x_compartment:x_compartment:x_compartment*n_compartments],Wdot(:,:)');
set(gca,'CLim',[min(min(Wdot)) max(max(Wdot))]);
colorbar;
%set(gca,'YDir','normal'); %Invert depth axis
xlabel('Time (s)');
ylabel('Depth (um)');
title('Water concentration (mass%)');
end

function Wdot=SorptionODE(t,W,Rprofile,n_compartments,W0,Wn)
 
% SC compartment dynamic model 
% d[W1 W2 ... Wn-1]'/dt=A[W1 W2 ... Wn-1]'+ b W0 + c Wn

R_inv=1./Rprofile;   
A=-diag(R_inv(1:n_compartments-1)+R_inv(2:n_compartments),0)...
  +diag(R_inv(2:n_compartments-1),-1)+diag(R_inv(2:n_compartments-1),1); 
b=[R_inv(1); zeros(n_compartments-2,1)];
c=[zeros(n_compartments-2,1); R_inv(end)];

% Application of water for 10 seconds between t=10 and t=20
W_exp=W0;  
if t > 10 && t < 20    % Water is applied 10 < t < 20
    W_exp=70;    % Increased water concentration on the top layer (assumption), or
    %W_exp=W0+60;  % Increase in water concentration on the top layer (assumption)
end

% SC compartment dynamic model
Wdot=A*W + b*W_exp + c*Wn;

end
